# Supplementary material for: 3,5,3′,5′-Tetra­methyl-4,4′-bi(1H-pyrazol­yl) hemihydrate
Source: Acta Crystallogr Sect E Struct Rep Online. 2012 Sep 8;68(Pt 10):o2896. doi: 10.1107/S1600536812037920 (PMC3470248; doi:10.1107/S1600536812037920)
Supplement: Supplementary file 2 [file e-68-o2896-Isup2.hkl]

# 
# h,k,l, Fc-squared, Fo-squared, sigma(Fo-squared) and status flag 
# 
data_I
_shelx_title ' 120217b in I4(1)/acd' 
_shelx_refln_list_code          4 
_shelx_F_calc_maximum      592.79 
_exptl_crystal_F_000      3424.00 
_reflns_d_resolution_high  0.8404 
 
loop_ 
 _symmetry_equiv_pos_as_xyz 
 'x, y, z' 
 '-x+1/2, -y, z+1/2' 
 '-y+1/4, x+3/4, z+1/4' 
 'y+1/4, -x+1/4, z+3/4' 
 '-x+1/2, y, -z' 
 'x, -y, -z+1/2' 
 'y+1/4, x+3/4, -z+3/4' 
 '-y+1/4, -x+1/4, -z+1/4' 
 'x+1/2, y+1/2, z+1/2' 
 '-x+1, -y+1/2, z+1' 
 '-y+3/4, x+5/4, z+3/4' 
 'y+3/4, -x+3/4, z+5/4' 
 '-x+1, y+1/2, -z+1/2' 
 'x+1/2, -y+1/2, -z+1' 
 'y+3/4, x+5/4, -z+5/4' 
 '-y+3/4, -x+3/4, -z+3/4' 
 '-x, -y, -z' 
 'x-1/2, y, -z-1/2' 
 'y-1/4, -x-3/4, -z-1/4' 
 '-y-1/4, x-1/4, -z-3/4' 
 'x-1/2, -y, z' 
 '-x, y, z-1/2' 
 '-y-1/4, -x-3/4, z-3/4' 
 'y-1/4, x-1/4, z-1/4' 
 '-x+1/2, -y+1/2, -z+1/2' 
 'x, y+1/2, -z' 
 'y+1/4, -x-1/4, -z+1/4' 
 '-y+1/4, x+1/4, -z-1/4' 
 'x, -y+1/2, z+1/2' 
 '-x+1/2, y+1/2, z' 
 '-y+1/4, -x-1/4, z-1/4' 
 'y+1/4, x+1/4, z+1/4' 
 
_cell_length_a    24.9060 
_cell_length_b    24.9060 
_cell_length_c    14.9684 
_cell_angle_alpha  90.000 
_cell_angle_beta   90.000 
_cell_angle_gamma  90.000 
 
_shelx_F_squared_multiplier     1.000 
 
loop_ 
 _refln_index_h 
 _refln_index_k 
 _refln_index_l 
 _refln_F_squared_calc 
 _refln_F_squared_meas 
 _refln_F_squared_sigma 
 _refln_observed_status 
   0   4   0    11718.51    11578.75    103.98 o 
   2   4   0     2145.17     2328.55     51.90 o 
   4   4   0   351397.19   354774.06   1257.59 o 
   0   6   0    11029.38    11888.75    128.90 o 
   2   6   0     1583.75     2442.68     64.44 o 
   4   6   0     1378.36     1357.98     36.24 o 
   6   6   0   199137.70   206907.98   1746.58 o 
   0   8   0     9367.15     7820.90    139.38 o 
   2   8   0    91369.64    85797.89    370.98 o 
   4   8   0    12786.91    13301.98    154.90 o 
   6   8   0    15955.62    16111.92    154.21 o 
   8   8   0    21043.27    19045.30    315.28 o 
   0  10   0     1525.21     1411.48    150.74 o 
   2  10   0     2929.24     2604.15     79.22 o 
   4  10   0      743.93      650.06     43.47 o 
   6  10   0     9483.65     8675.79    222.79 o 
   8  10   0    11345.03    14403.32    168.71 o 
  10  10   0    19909.33    23759.58    396.15 o 
   0  12   0      268.97      144.67     40.77 o 
   2  12   0     1285.55      895.01     50.59 o 
   4  12   0        4.47       27.43     26.41 o 
   6  12   0     2487.29     3061.92     95.36 o 
   8  12   0    17541.64    18469.40    251.77 o 
  10  12   0    12906.87    10725.76    201.44 o 
  12  12   0      646.61      706.84     86.88 o 
   0  14   0      596.82      811.40     68.33 o 
   2  14   0     1518.69     2105.27     77.70 o 
   4  14   0     8315.99     8261.00    140.89 o 
   6  14   0        0.21      -37.38     34.76 o 
   8  14   0    17000.31    16146.36    282.53 o 
  10  14   0    20137.58    20483.55    292.74 o 
  12  14   0       40.29      -11.84     52.64 o 
  14  14   0     1371.54     1537.82    142.12 o 
   0  16   0     3752.70     3167.48    167.39 o 
   2  16   0     3142.43     3398.15    117.49 o 
   4  16   0       91.88       27.27     31.95 o 
   6  16   0        1.89       29.99     36.30 o 
   8  16   0     1204.13      939.86     88.42 o 
  10  16   0      399.25      479.81     74.65 o 
  12  16   0      611.90      662.95     81.84 o 
  14  16   0     9235.94     9230.46    222.54 o 
  16  16   0       10.47        8.94    106.22 o 
   0  18   0      135.55       77.44     66.13 o 
   2  18   0      217.28      279.58     51.00 o 
   4  18   0    10891.13    11720.45    176.19 o 
   6  18   0      266.54      176.70     58.38 o 
   8  18   0     2813.00     3092.48    128.50 o 
  10  18   0      106.97       98.34     58.53 o 
  12  18   0      360.49      375.94     78.30 o 
  14  18   0     6394.63     6060.07    264.06 o 
  16  18   0        0.66      100.09     92.91 o 
  18  18   0     1142.06      830.27    305.81 o 
   0  20   0    12090.09    12085.82    467.88 o 
   2  20   0        5.76       78.19     50.84 o 
   4  20   0     5363.99     5525.79    162.69 o 
   6  20   0     1099.71      851.27    118.10 o 
   8  20   0     3272.15     2610.42    150.68 o 
  10  20   0     1363.71     1305.21    136.13 o 
  12  20   0      444.60       37.98    102.11 o 
  14  20   0      419.35      486.83    136.29 o 
  16  20   0      402.38      281.10    109.44 o 
  18  20   0      914.60      755.23    128.87 o 
  20  20   0      131.45      243.02    230.70 o 
   0  22   0     5283.43     5531.90    346.46 o 
   2  22   0     9840.22     9051.67    243.07 o 
   4  22   0     3941.81     3547.02    169.50 o 
   6  22   0      905.39      811.51     96.24 o 
   8  22   0        8.59       82.83     82.51 o 
  10  22   0     2507.85     2115.30    171.02 o 
  12  22   0       45.97      130.63     92.97 o 
  14  22   0       10.99       92.54    109.52 o 
  16  22   0      152.26      188.55    101.70 o 
  18  22   0       64.07       32.91    119.25 o 
   0  24   0        3.58       72.64    277.19 o 
   2  24   0      421.65      434.10     86.64 o 
   4  24   0     1956.75     1891.27    140.59 o 
   6  24   0      223.88      350.47    100.67 o 
   8  24   0      593.37      747.10    160.16 o 
  10  24   0     1538.12     1362.35    161.78 o 
  12  24   0      470.73      659.51    124.98 o 
  14  24   0       72.25      179.63    133.19 o 
  16  24   0       76.10      215.22    103.53 o 
   0  26   0      905.29      664.37    149.28 o 
   2  26   0     2364.56     2425.34    172.16 o 
   4  26   0        5.58      -40.47     98.84 o 
   6  26   0        4.75      133.33    130.61 o 
   8  26   0       10.65     -102.57    108.64 o 
  10  26   0      736.07      804.92    167.80 o 
  12  26   0      123.29      171.65    128.53 o 
  14  26   0       77.25      112.38    115.92 o 
   0  28   0      174.08      383.24    138.49 o 
   2  28   0      296.82      372.34    104.27 o 
   4  28   0      110.89      -14.03    104.79 o 
   6  28   0       77.78      131.89    116.14 o 
   8  28   0       77.20      243.03    111.84 o 
   2   3   1    96203.84    94249.12    403.41 o 
   1   4   1    27021.30    26490.05    118.22 o 
   3   4   1    52876.16    49910.45    148.87 o 
   2   5   1     2909.04     3286.67     39.45 o 
   4   5   1   101437.95    99843.05    318.14 o 
   1   6   1    14901.60    14919.02     88.24 o 
   3   6   1    77541.70    73893.19    345.92 o 
   5   6   1    71603.13    70779.13    235.35 o 
   2   7   1    47833.57    45079.39    206.77 o 
   4   7   1      972.90      773.19     28.24 o 
   6   7   1     8771.43     9744.26     76.57 o 
   1   8   1     4532.60     3921.31     46.26 o 
   3   8   1     4009.14     4086.16     54.88 o 
   5   8   1    24278.30    22895.86    140.41 o 
   7   8   1     7018.85     8587.79     76.01 o 
   2   9   1     9489.72     9485.68     81.32 o 
   4   9   1     6400.64     7727.26     80.90 o 
   6   9   1      916.68      731.62     33.59 o 
   8   9   1        7.79       17.28     18.73 o 
   1  10   1     2939.02     3160.68     44.32 o 
   3  10   1       32.29       23.93     14.41 o 
   5  10   1    10458.41     9773.48     98.98 o 
   7  10   1     4899.16     5916.41     72.65 o 
   9  10   1    16552.66    18425.55    152.88 o 
   2  11   1      300.52      374.11     20.66 o 
   4  11   1     1135.50     1241.81     34.73 o 
   6  11   1     1551.81     1931.37     52.66 o 
   8  11   1       10.55       41.81     34.80 o 
  10  11   1      108.38       80.17     26.04 o 
   1  12   1    10651.55    10817.27     94.65 o 
   3  12   1    14876.90    15555.43    129.61 o 
   5  12   1     1528.00     1438.53     46.89 o 
   7  12   1    17991.09    20478.56    214.94 o 
   9  12   1    12587.74    11790.71    113.14 o 
  11  12   1       10.52       -1.44     27.91 o 
   2  13   1     7224.94     7906.58     97.48 o 
   4  13   1      317.54      470.94     31.71 o 
   6  13   1     1004.55     1524.45     49.16 o 
   8  13   1    19669.38    19457.80    184.15 o 
  10  13   1     3309.43     3682.57     75.77 o 
  12  13   1     1060.16     1138.15     55.13 o 
   1  14   1      219.45      228.77     28.31 o 
   3  14   1      133.42       87.28     21.03 o 
   5  14   1     1037.84      926.48     40.52 o 
   7  14   1       90.83      128.87     25.58 o 
   9  14   1     1622.99     1611.62     53.27 o 
  11  14   1     8530.33     7908.77    131.04 o 
  13  14   1      453.42      698.33     49.98 o 
   2  15   1      453.14      424.74     29.99 o 
   4  15   1       18.67       25.13     27.42 o 
   6  15   1     2337.93     2933.77     69.50 o 
   8  15   1       47.70       27.66     27.85 o 
  10  15   1      338.76      381.72     41.12 o 
  12  15   1       25.73       13.32     34.95 o 
  14  15   1      409.05      396.15     51.46 o 
   1  16   1     8349.40     7574.81    120.84 o 
   3  16   1      317.96      410.78     40.49 o 
   5  16   1      203.69      177.15     27.68 o 
   7  16   1     5927.39     6491.21    103.82 o 
   9  16   1       52.24       51.28     33.59 o 
  11  16   1        1.12       85.93     36.35 o 
  13  16   1     6020.70     5686.31    133.04 o 
  15  16   1    10041.71     9211.10    186.82 o 
   2  17   1     4323.21     4759.85     93.96 o 
   4  17   1     1202.01     1065.86     45.12 o 
   6  17   1       42.66       39.35     31.46 o 
   8  17   1     1065.41      935.81     56.34 o 
  10  17   1      672.91      753.01     52.88 o 
  12  17   1      377.53      309.86     66.23 o 
  14  17   1       88.14      -17.83     49.22 o 
  16  17   1      105.54      208.91     70.63 o 
   1  18   1     4984.61     5171.62    107.31 o 
   3  18   1        0.13       30.01     27.29 o 
   5  18   1     1387.31     1472.24     52.92 o 
   7  18   1     1405.05     1466.48     60.38 o 
   9  18   1      975.90      906.60     67.92 o 
  11  18   1      806.35      903.46     64.39 o 
  13  18   1      143.72      157.72     49.08 o 
  15  18   1      377.47      325.98     66.87 o 
  17  18   1      142.68      268.88     67.27 o 
   2  19   1      258.82      268.30     38.38 o 
   4  19   1      181.24      205.39     32.45 o 
   6  19   1     1535.81     1624.61     66.34 o 
   8  19   1      644.56      501.14     50.46 o 
  10  19   1      406.98      446.08     54.37 o 
  12  19   1     1522.79     1381.46     80.97 o 
  14  19   1      881.20     1061.00     84.04 o 
  16  19   1      236.76      365.72     74.82 o 
  18  19   1      160.69      268.13     74.91 o 
   1  20   1       34.95       43.31     43.75 o 
   3  20   1      189.93      133.75     40.45 o 
   5  20   1       52.73       45.67     38.05 o 
   7  20   1       63.80       43.04     43.95 o 
   9  20   1      214.23       86.84     51.47 o 
  11  20   1     2291.62     2230.92     94.01 o 
  13  20   1       23.05       77.94     57.79 o 
  15  20   1      765.89      707.22     88.62 o 
  17  20   1      310.34      328.27     79.58 o 
  19  20   1     1549.85     1663.02    122.24 o 
   2  21   1      466.68      474.56     53.26 o 
   4  21   1      127.08      117.78     42.72 o 
   6  21   1      202.26      206.40     46.56 o 
   8  21   1      199.17      271.80     53.88 o 
  10  21   1       52.37       73.89     52.68 o 
  12  21   1      887.67     1078.76    103.36 o 
  14  21   1        0.85       67.12     69.83 o 
  16  21   1       66.72       56.36     71.27 o 
  18  21   1      316.22      448.84     84.03 o 
  20  21   1      112.51      284.79    114.32 o 
   1  22   1      908.43      963.60     75.47 o 
   3  22   1      669.92      538.06     57.65 o 
   5  22   1     1099.83      953.39     77.09 o 
   7  22   1       27.58        7.21     48.71 o 
   9  22   1       20.31       49.62     54.73 o 
  11  22   1      309.51      310.19     67.21 o 
  13  22   1      350.68      305.19     96.04 o 
  15  22   1       84.10      -96.39     76.00 o 
  17  22   1       18.17       64.48     71.90 o 
  19  22   1       10.56      119.41     80.38 o 
   2  23   1     1000.15     1010.93     72.55 o 
   4  23   1      309.55      292.36     59.04 o 
   6  23   1      446.63      303.59     57.91 o 
   8  23   1       38.80      168.33     63.36 o 
  10  23   1      647.03      626.73     74.39 o 
  12  23   1       59.27       13.86     66.27 o 
  14  23   1      171.96      117.80     69.40 o 
  16  23   1       10.27      -11.23     78.62 o 
  18  23   1       18.90       37.49     78.77 o 
   1  24   1      462.08      440.19     94.53 o 
   3  24   1     1738.53     1754.15     94.62 o 
   5  24   1      218.87      226.51     60.35 o 
   7  24   1      708.18      869.33     92.27 o 
   9  24   1      142.45      275.85     75.28 o 
  11  24   1      360.30      431.71     79.24 o 
  13  24   1      398.48      465.13     94.63 o 
  15  24   1      360.95      271.94     85.30 o 
  17  24   1       72.12       60.28     72.01 o 
   2  25   1     1323.79     1268.58     86.38 o 
   4  25   1     1143.84     1122.14     90.69 o 
   6  25   1      640.41      416.28     73.74 o 
   8  25   1      666.12      775.83     89.40 o 
  10  25   1      378.11      308.30     78.31 o 
  12  25   1       52.71      119.06     74.21 o 
  14  25   1      157.70       99.85     88.44 o 
   1  26   1       80.21      157.94     61.13 o 
   3  26   1        0.05       52.12     56.41 o 
   5  26   1        1.72       29.01     68.87 o 
   7  26   1      426.97      295.84     77.52 o 
   9  26   1      218.07      329.33     82.01 o 
  11  26   1        8.21      158.91     89.58 o 
  13  26   1       98.55      278.14     83.79 o 
   2  27   1      897.15      782.11     87.11 o 
   4  27   1      227.86      277.43     71.99 o 
   6  27   1      297.74      329.24     81.13 o 
   8  27   1      238.86      334.45     85.33 o 
  10  27   1        3.95      -36.49     76.59 o 
  12  27   1       40.16        6.23     82.65 o 
   1  28   1      237.52      416.98     70.54 o 
   3  28   1       18.44      114.26     78.55 o 
   5  28   1      139.79      220.23     78.52 o 
   7  28   1      193.91       73.71     78.95 o 
   9  28   1        0.01       26.50     77.66 o 
   2  29   1      195.41      284.23     72.17 o 
   4  29   1        0.76       40.20     78.29 o 
   1   1   2    25687.03    25912.43    130.75 o 
   0   2   2   190820.92   188263.30    491.82 o 
   1   3   2    16614.54    16733.43     74.26 o 
   3   3   2    85737.12    82234.57    341.50 o 
   0   4   2     3269.57     3144.69     61.06 o 
   2   4   2    86006.91    88206.48    282.99 o 
   1   5   2    27629.30    27291.96    121.35 o 
   3   5   2     7875.99     8620.78     74.75 o 
   5   5   2      435.63      349.41     31.64 o 
   0   6   2    57792.36    54653.51    324.44 o 
   2   6   2      297.80      285.44     16.63 o 
   4   6   2     1072.39      895.15     32.61 o 
   1   7   2      775.31      660.74     26.92 o 
   3   7   2    12046.49    11692.23     78.27 o 
   5   7   2      167.33      174.65     17.23 o 
   7   7   2     2798.31     2880.60     64.93 o 
   0   8   2    69942.31    68473.73    621.41 o 
   2   8   2       21.52       18.84     17.35 o 
   4   8   2    13942.28    13296.45     87.47 o 
   6   8   2    14812.58    13278.23    106.10 o 
   1   9   2    11052.71    10763.43    109.23 o 
   3   9   2      288.90      232.92     18.23 o 
   5   9   2    10368.53    11561.02    108.39 o 
   7   9   2    20313.57    18353.88    124.86 o 
   9   9   2    26742.90    28361.95    250.05 o 
   0  10   2     1164.77     1235.49     57.19 o 
   2  10   2    34353.07    35353.68    183.71 o 
   4  10   2       11.92       72.50     16.24 o 
   6  10   2    33681.27    34764.90    176.04 o 
   8  10   2     8755.53     7122.83     78.96 o 
   1  11   2      346.22      339.41     21.70 o 
   3  11   2      229.78      264.29     19.18 o 
   5  11   2     1145.20      774.23     25.07 o 
   7  11   2        1.39       30.03     18.48 o 
   9  11   2     1710.51     1742.30     48.88 o 
  11  11   2    10307.74    12452.13    194.16 o 
   0  12   2    11669.37     9793.81    120.12 o 
   2  12   2      561.43      483.79     25.95 o 
   4  12   2     5704.13     6131.59     83.89 o 
   6  12   2      578.82      637.80     31.88 o 
   8  12   2      819.89     1066.29     44.09 o 
  10  12   2      252.32      318.52     29.33 o 
   1  13   2        2.14       19.36     24.50 o 
   3  13   2     1610.32     1486.26     37.20 o 
   5  13   2     7427.13     6694.15     77.27 o 
   7  13   2     2338.87     2596.18     65.20 o 
   9  13   2      680.92      694.86     39.08 o 
  11  13   2     4299.48     4311.07     85.98 o 
  13  13   2      762.55      660.85     64.80 o 
   0  14   2     3887.08     3688.20     86.02 o 
   2  14   2      582.44      607.86     25.61 o 
   4  14   2     3727.32     3704.62     56.10 o 
   6  14   2     2106.40     1962.89     51.07 o 
   8  14   2      187.11      214.17     27.81 o 
  10  14   2     1999.77     2048.48     61.63 o 
  12  14   2     3576.38     3590.04     90.98 o 
   1  15   2     4725.21     4732.11     77.49 o 
   3  15   2      159.58      325.17     24.17 o 
   5  15   2      197.21      270.25     27.30 o 
   7  15   2     2522.60     2332.84     66.33 o 
   9  15   2     2043.21     2203.26     69.43 o 
  11  15   2      108.91      160.57     35.84 o 
  13  15   2      689.95      647.16     61.55 o 
  15  15   2     1189.30     1001.05    102.94 o 
   0  16   2     1047.96      850.10     76.51 o 
   2  16   2       39.73       85.83     24.38 o 
   4  16   2      852.35      951.99     40.54 o 
   6  16   2      336.96      332.02     28.09 o 
   8  16   2      105.32      120.49     28.06 o 
  10  16   2      227.68      280.89     37.78 o 
  12  16   2     3565.77     3014.65    107.37 o 
  14  16   2     4294.81     4048.40    127.47 o 
   1  17   2     1316.07     1480.53     59.15 o 
   3  17   2      593.91      513.69     35.25 o 
   5  17   2     1761.35     2184.40     58.82 o 
   7  17   2     1347.26     1468.01     63.21 o 
   9  17   2       82.15       30.53     42.30 o 
  11  17   2     5423.94     4972.01    136.11 o 
  13  17   2     2357.98     2395.22    100.44 o 
  15  17   2        6.44       22.75     49.35 o 
  17  17   2       14.44      -71.52     72.87 o 
   0  18   2     2958.39     2596.55    134.16 o 
   2  18   2     3101.79     2898.06     77.12 o 
   4  18   2       60.51      171.71     34.41 o 
   6  18   2      321.12      242.06     34.79 o 
   8  18   2      201.72      247.83     44.29 o 
  10  18   2     9596.37     9085.82    171.35 o 
  12  18   2     1045.00     1048.30     71.48 o 
  14  18   2     1136.90     1195.51     80.90 o 
  16  18   2      308.23      364.76     65.66 o 
   1  19   2       28.27       16.56     41.30 o 
   3  19   2      154.56       96.84     36.26 o 
   5  19   2      555.71      611.31     49.10 o 
   7  19   2     2119.61     2049.58     80.93 o 
   9  19   2      406.87      381.55     51.63 o 
  11  19   2     1614.11     1697.17     84.40 o 
  13  19   2      101.16      133.75     58.56 o 
  15  19   2       33.30       94.37     61.70 o 
  17  19   2      426.77      410.21     74.12 o 
  19  19   2       15.73      165.56    104.66 o 
   0  20   2     3636.23     3785.15    169.81 o 
   2  20   2      295.43      165.59     37.87 o 
   4  20   2     1422.91     1327.75     64.71 o 
   6  20   2     1882.59     1842.37     77.33 o 
   8  20   2     1786.96     1489.73     78.87 o 
  10  20   2     2844.26     2731.72    105.77 o 
  12  20   2      533.09      579.43     59.61 o 
  14  20   2      819.15      806.23     77.32 o 
  16  20   2      192.72      154.56     68.72 o 
  18  20   2       85.25       96.67     66.48 o 
   1  21   2       36.14       46.15     48.13 o 
   3  21   2     4083.98     3983.53    112.20 o 
   5  21   2      440.52      293.72     50.06 o 
   7  21   2     4040.49     3494.17    113.42 o 
   9  21   2     1986.60     1865.96     88.20 o 
  11  21   2        8.27       50.34     47.24 o 
  13  21   2      442.13      323.98     64.05 o 
  15  21   2      411.51      338.70     75.00 o 
  17  21   2      178.94      372.12     89.36 o 
  19  21   2      645.67      630.52     97.92 o 
   0  22   2     1523.40     1281.43    105.07 o 
   2  22   2      516.17      437.46     49.60 o 
   4  22   2     1118.87     1023.36     71.86 o 
   6  22   2      591.72      498.41     60.81 o 
   8  22   2      508.46      496.51     60.40 o 
  10  22   2     3203.93     3116.36    115.88 o 
  12  22   2       27.82      -64.60     60.10 o 
  14  22   2       85.89      106.66     73.57 o 
  16  22   2     2248.85     2492.27    143.92 o 
  18  22   2      101.11      155.57     81.72 o 
   1  23   2      130.73      106.95     43.86 o 
   3  23   2      374.81      236.62     52.36 o 
   5  23   2        0.32      -22.03     56.67 o 
   7  23   2        5.28       20.71     55.42 o 
   9  23   2        4.03       96.05     53.57 o 
  11  23   2      211.18      303.73     73.68 o 
  13  23   2      216.59       74.16     72.49 o 
  15  23   2      126.36      118.37     71.71 o 
  17  23   2      316.88      425.92     93.38 o 
   0  24   2      176.28      320.70     81.56 o 
   2  24   2       69.56      195.79     58.54 o 
   4  24   2        5.13       75.10     56.80 o 
   6  24   2     4046.16     4190.88    155.06 o 
   8  24   2        0.21       14.09     58.30 o 
  10  24   2      325.49      321.96     89.36 o 
  12  24   2        0.01       49.87     68.70 o 
  14  24   2     1549.52     1756.55    126.17 o 
  16  24   2        0.60       82.12     79.06 o 
   1  25   2       25.39       -1.41     48.06 o 
   3  25   2     1224.27     1226.63     83.90 o 
   5  25   2       12.42       66.59     83.16 o 
   7  25   2       48.81      213.38     66.15 o 
   9  25   2       41.08      232.90     79.91 o 
  11  25   2     1053.86      843.13     97.65 o 
  13  25   2       62.02      141.39    101.72 o 
  15  25   2        4.88     -105.29     80.30 o 
   0  26   2     2188.23     2107.18    152.27 o 
   2  26   2        6.28       67.97     57.91 o 
   4  26   2      112.53      106.33     62.20 o 
   6  26   2        0.00       48.61     68.79 o 
   8  26   2     1805.14     1974.22    128.69 o 
  10  26   2        4.39       70.45     75.81 o 
  12  26   2       57.34       40.37     72.55 o 
   1  27   2      140.07      146.67     65.63 o 
   3  27   2       49.85      -24.69     66.70 o 
   5  27   2       60.75      122.14     75.20 o 
   7  27   2        8.55       78.23     74.70 o 
   9  27   2      135.20       68.74     79.89 o 
  11  27   2       30.28      138.72     86.35 o 
   0  28   2      378.20      464.88    112.86 o 
   2  28   2      151.76      176.38     66.27 o 
   4  28   2      518.10      607.67     96.39 o 
   6  28   2      448.39      542.82     90.44 o 
   8  28   2       25.27       61.28     76.75 o 
   1  29   2       55.46      113.71     64.43 o 
   3  29   2       23.12      116.05     76.75 o 
   5  29   2      205.34      122.81     77.54 o 
   1   2   3    14646.91    14298.23     51.24 o 
   2   3   3    15187.64    16087.64     60.56 o 
   1   4   3    18415.71    17153.77     78.16 o 
   3   4   3    19306.43    18627.28     85.79 o 
   2   5   3    26074.08    25543.69    113.99 o 
   4   5   3     4767.11     5331.76     56.16 o 
   1   6   3      465.30      545.38     22.15 o 
   3   6   3    10208.79     9464.77     65.81 o 
   5   6   3     7146.73     8063.83     72.69 o 
   2   7   3    26028.01    26434.23    138.63 o 
   4   7   3       17.54       32.41     15.94 o 
   6   7   3     1910.97     2131.90     39.04 o 
   1   8   3    26637.15    27716.34    162.33 o 
   3   8   3    10305.75    10215.05     93.77 o 
   5   8   3     5586.86     4734.00     72.89 o 
   7   8   3    20080.48    19610.70    121.88 o 
   2   9   3     2578.34     2931.89     56.22 o 
   4   9   3     2418.36     2451.35     47.33 o 
   6   9   3    15328.43    15924.11    128.88 o 
   8   9   3      454.09      489.89     23.31 o 
   1  10   3      770.11      834.34     33.90 o 
   3  10   3      462.73      413.28     25.90 o 
   5  10   3     5144.49     5501.65     73.51 o 
   7  10   3       29.45       -3.15     20.42 o 
   9  10   3     1308.94     1433.13     36.81 o 
   2  11   3       96.67      191.67     22.94 o 
   4  11   3      670.45      508.98     30.39 o 
   6  11   3    11021.72    12887.87    106.35 o 
   8  11   3     2701.39     2996.11     53.28 o 
  10  11   3      380.76      514.90     57.67 o 
   1  12   3      104.83      203.08     25.37 o 
   3  12   3     4674.00     5878.40     84.24 o 
   5  12   3     6192.72     6458.44     85.35 o 
   7  12   3      338.35      372.67     26.76 o 
   9  12   3    12190.55    12364.64    109.44 o 
  11  12   3     1002.40      860.01     34.24 o 
   2  13   3      249.48      143.04     23.78 o 
   4  13   3     4397.56     5124.56     86.96 o 
   6  13   3     3937.14     3689.63     79.61 o 
   8  13   3     2544.43     3028.33     61.24 o 
  10  13   3     2679.37     3313.49     62.88 o 
  12  13   3     3802.50     3574.10     91.19 o 
   1  14   3     7407.41     7399.44    101.89 o 
   3  14   3     4643.02     3975.88     65.68 o 
   5  14   3       15.14       12.94     25.76 o 
   7  14   3        9.90       45.05     21.95 o 
   9  14   3      221.75      228.72     40.57 o 
  11  14   3      813.55      720.04     54.11 o 
  13  14   3      670.12      743.13     59.62 o 
   2  15   3     4540.68     4768.53     83.50 o 
   4  15   3     7465.08     6975.66    105.35 o 
   6  15   3    13083.73    12631.08    143.41 o 
   8  15   3     5712.34     5266.37     90.63 o 
  10  15   3      135.44      150.66     34.33 o 
  12  15   3      687.63      775.27     61.22 o 
  14  15   3        1.37      -15.12     49.51 o 
   1  16   3      353.44      300.30     31.18 o 
   3  16   3       89.85       50.51     25.25 o 
   5  16   3     2322.15     2268.26     66.16 o 
   7  16   3        2.99       67.37     30.67 o 
   9  16   3       43.41       67.92     39.11 o 
  11  16   3     1647.62     1674.41     83.90 o 
  13  16   3     6966.89     5941.97    150.81 o 
  15  16   3       65.01       25.00     48.38 o 
   2  17   3      806.98      830.82     38.13 o 
   4  17   3      315.02      365.62     43.87 o 
   6  17   3       35.98       68.98     34.76 o 
   8  17   3       11.60       48.75     35.85 o 
  10  17   3       37.12       96.15     49.68 o 
  12  17   3     2097.10     1743.95     88.14 o 
  14  17   3      363.55      332.25     54.08 o 
  16  17   3     2030.82     1898.20     94.80 o 
   1  18   3        2.96       62.15     36.25 o 
   3  18   3      735.58     1073.50     51.00 o 
   5  18   3      170.87      222.86     37.97 o 
   7  18   3       61.49       58.40     40.18 o 
   9  18   3      503.66      535.66     52.53 o 
  11  18   3     2853.37     2699.44    101.77 o 
  13  18   3     1096.90     1004.17     75.58 o 
  15  18   3      732.25      735.02     73.07 o 
  17  18   3      145.15      205.81     60.77 o 
   2  19   3       45.29       32.68     34.85 o 
   4  19   3     1181.39     1266.41     62.45 o 
   6  19   3       10.86        1.76     38.92 o 
   8  19   3      715.35      677.89     53.53 o 
  10  19   3      351.05      552.20     57.53 o 
  12  19   3     2055.17     2064.81     94.65 o 
  14  19   3     1223.68     1167.60     83.74 o 
  16  19   3      327.30      309.01     72.25 o 
  18  19   3     1621.84     1362.57    110.67 o 
   1  20   3     2104.59     2012.32     83.37 o 
   3  20   3      102.92       84.12     39.85 o 
   5  20   3     2461.41     2450.64     88.87 o 
   7  20   3      320.92      261.22     45.48 o 
   9  20   3      139.74      181.96     48.15 o 
  11  20   3     1272.93     1126.73     76.52 o 
  13  20   3     1128.37     1091.93     74.05 o 
  15  20   3        0.12      -48.38     57.44 o 
  17  20   3     1567.06     1614.56    116.76 o 
  19  20   3      428.55      727.61     99.36 o 
   2  21   3      831.80      723.48     57.91 o 
   4  21   3     1871.23     1660.70     77.85 o 
   6  21   3      496.04      429.99     50.92 o 
   8  21   3        8.97       20.31     45.20 o 
  10  21   3       12.27       59.40     49.40 o 
  12  21   3      631.28      508.97     60.84 o 
  14  21   3       15.78       54.01     60.43 o 
  16  21   3      311.43      370.04     73.84 o 
  18  21   3       70.61      161.96    100.13 o 
  20  21   3       22.41       28.79     83.18 o 
   1  22   3      617.98      536.85     54.45 o 
   3  22   3     2364.11     2271.27     90.95 o 
   5  22   3      427.46      321.98     55.61 o 
   7  22   3       70.41      104.13     61.49 o 
   9  22   3      201.16      249.44     55.81 o 
  11  22   3       13.79       99.46     52.76 o 
  13  22   3        0.03       -6.97     59.13 o 
  15  22   3     1456.44     1570.27    111.43 o 
  17  22   3       13.50       68.82     75.34 o 
  19  22   3       83.24       67.06     85.00 o 
   2  23   3     3758.47     3823.85    115.68 o 
   4  23   3     1129.63     1059.88     83.22 o 
   6  23   3       21.72       49.47     58.14 o 
   8  23   3       15.88       -3.90     49.32 o 
  10  23   3       29.67       88.99     57.19 o 
  12  23   3      215.50      240.61     66.39 o 
  14  23   3      124.22      -27.44     67.17 o 
  16  23   3       15.56        2.75     85.51 o 
  18  23   3       16.44      -36.27     78.41 o 
   1  24   3        6.68       59.69     45.18 o 
   3  24   3       69.44      140.54     57.96 o 
   5  24   3     1725.91     1578.39    102.89 o 
   7  24   3      432.78      581.97     78.58 o 
   9  24   3       81.45      142.96     62.71 o 
  11  24   3       62.38       65.13     61.26 o 
  13  24   3      102.15       98.05     71.83 o 
  15  24   3       47.91       64.30     66.44 o 
   2  25   3      380.34      340.90     64.39 o 
   4  25   3      180.38      124.98     63.03 o 
   6  25   3        6.13      -39.29     65.79 o 
   8  25   3       10.95        4.88     61.78 o 
  10  25   3     1039.79     1006.07     94.42 o 
  12  25   3        0.29       59.44     73.26 o 
  14  25   3       29.66      -53.82     72.40 o 
   1  26   3      499.23      464.67     64.79 o 
   3  26   3      565.67      523.72     71.66 o 
   5  26   3      626.99      793.36     84.65 o 
   7  26   3       20.78      142.41     74.72 o 
   9  26   3      609.37      494.24     84.94 o 
  11  26   3       14.17      111.39     81.26 o 
  13  26   3        8.54      132.77     88.00 o 
   2  27   3     1639.46     1734.46     99.70 o 
   4  27   3       56.58       51.19     62.92 o 
   6  27   3      100.42       89.23     71.71 o 
   8  27   3      132.18      249.00     84.37 o 
  10  27   3       93.37      247.39     84.66 o 
   1  28   3      273.88      379.13     67.81 o 
   3  28   3      565.79      615.19     81.46 o 
   5  28   3      129.77       22.23     77.72 o 
   7  28   3        8.25      -17.51     84.46 o 
   2  29   3       28.18       54.96     66.51 o 
   0   0   4   210039.31   209876.44   1478.96 o 
   0   2   4    31934.28    29892.20    128.07 o 
   2   2   4    92482.84    92090.64    218.11 o 
   1   3   4   128092.52   127801.53    218.35 o 
   0   4   4     2723.64     2207.05     34.45 o 
   2   4   4    22357.08    21433.78     83.92 o 
   4   4   4      628.46      425.82     25.09 o 
   1   5   4    65366.55    67344.97    240.10 o 
   3   5   4       88.25       89.33     11.22 o 
   0   6   4    12014.23    12588.77    108.85 o 
   2   6   4      427.09      588.52     21.96 o 
   4   6   4       22.46       84.55     12.12 o 
   6   6   4    18417.83    19071.26    153.09 o 
   1   7   4     2792.55     2902.85     43.98 o 
   3   7   4    10211.04     9831.78     86.92 o 
   5   7   4      258.73      268.91     15.19 o 
   0   8   4     4368.36     5042.21     81.18 o 
   2   8   4     1140.56     1183.20     36.15 o 
   4   8   4      135.05       97.28     16.02 o 
   6   8   4     3796.66     5194.02     69.64 o 
   8   8   4     1230.70     1678.90     60.26 o 
   1   9   4     2374.27     2362.49     45.05 o 
   3   9   4      761.94      786.46     27.98 o 
   5   9   4     1840.85     2641.68     46.12 o 
   7   9   4     2379.60     2011.27     39.05 o 
   0  10   4    35064.91    35908.06    319.44 o 
   2  10   4      697.54      654.49     33.33 o 
   4  10   4     1352.53     1062.18     31.64 o 
   6  10   4     2698.54     2476.62     50.57 o 
   8  10   4     3402.11     3966.06     53.98 o 
  10  10   4     2289.54     2186.37     80.14 o 
   1  11   4       58.34      133.83     24.11 o 
   3  11   4       22.17       60.82     23.20 o 
   5  11   4       15.92      136.73     38.35 o 
   7  11   4      700.19      578.15     32.95 o 
   9  11   4     3243.43     2819.06     56.94 o 
   0  12   4     8225.14     7660.71    170.60 o 
   2  12   4      927.79     1353.28     49.71 o 
   4  12   4       47.93       11.33     25.28 o 
   6  12   4     2672.75     2705.09     61.23 o 
   8  12   4     8070.61     8742.59    113.94 o 
  10  12   4      649.95      675.43     33.38 o 
  12  12   4       76.05       24.49     40.42 o 
   1  13   4      193.15      317.02     29.86 o 
   3  13   4       27.25       25.81     25.25 o 
   5  13   4        3.66        7.04     31.10 o 
   7  13   4     5032.82     5657.11     88.85 o 
   9  13   4    14763.48    15259.43    133.96 o 
  11  13   4     4957.31     5305.81     93.02 o 
   0  14   4     1132.47     1114.58     70.16 o 
   2  14   4      993.18     1580.24     53.31 o 
   4  14   4     6503.81     6663.20    101.78 o 
   6  14   4      634.35      523.38     36.34 o 
   8  14   4      160.94      233.03     35.98 o 
  10  14   4     1450.68     1756.73     59.40 o 
  12  14   4        0.24      108.15     32.65 o 
  14  14   4     7599.38     6986.09    208.52 o 
   1  15   4      271.28      157.70     32.20 o 
   3  15   4      129.39      155.82     29.79 o 
   5  15   4        5.39      -34.74     28.60 o 
   7  15   4      691.26      667.75     40.44 o 
   9  15   4     3137.06     2564.86     74.01 o 
  11  15   4     1425.76     1432.23     62.48 o 
  13  15   4      608.87      494.34     54.24 o 
   0  16   4     3850.64     3923.85    129.27 o 
   2  16   4      538.13      636.48     39.31 o 
   4  16   4      883.24      821.46     45.72 o 
   6  16   4     1042.08      980.84     49.18 o 
   8  16   4      526.10      424.11     37.42 o 
  10  16   4      376.18      307.58     45.42 o 
  12  16   4      433.12      461.83     57.56 o 
  14  16   4     7199.14     6999.65    153.37 o 
  16  16   4       34.64        1.07     71.45 o 
   1  17   4     5843.42     6245.69    103.20 o 
   3  17   4       38.23       66.67     30.54 o 
   5  17   4       18.74       59.44     32.73 o 
   7  17   4       76.99      117.91     35.04 o 
   9  17   4     1017.26     1064.55     54.72 o 
  11  17   4     3939.52     4180.66    111.58 o 
  13  17   4       55.15      106.20     47.33 o 
  15  17   4       29.99        4.89     53.19 o 
   0  18   4      311.01      426.39     48.24 o 
   2  18   4     1365.24     1381.82     56.99 o 
   4  18   4        0.09       33.17     36.01 o 
   6  18   4     1937.56     1897.69     66.68 o 
   8  18   4     1712.75     1563.02     64.48 o 
  10  18   4     3421.92     3347.11     99.19 o 
  12  18   4      670.27      696.93     60.76 o 
  14  18   4     1532.28     1322.66     85.07 o 
  16  18   4      498.42      473.05     61.74 o 
  18  18   4      249.02      233.51     84.25 o 
   1  19   4      884.70      720.16     57.71 o 
   3  19   4      137.58      187.45     39.07 o 
   5  19   4        0.07       90.05     46.48 o 
   7  19   4      501.30      519.11     48.55 o 
   9  19   4     2185.94     2052.38     82.29 o 
  11  19   4     2456.64     2265.67     93.89 o 
  13  19   4      831.34      844.46     70.97 o 
  15  19   4      420.99      404.91     60.95 o 
  17  19   4      106.69      104.38     61.67 o 
   0  20   4     5739.11     5539.65    160.64 o 
   2  20   4      951.59     1022.31     59.83 o 
   4  20   4      773.61      864.64     65.68 o 
   6  20   4       42.61       -3.53     43.51 o 
   8  20   4     2982.39     2962.57     95.79 o 
  10  20   4      264.14      168.91     47.32 o 
  12  20   4       57.55       58.27     50.41 o 
  14  20   4      101.78      198.49     55.73 o 
  16  20   4      832.41      972.97     79.22 o 
  18  20   4      810.21      816.68     96.04 o 
  20  20   4      366.62      396.65    125.71 o 
   1  21   4      927.99      924.48     60.81 o 
   3  21   4     3063.97     2875.59    100.65 o 
   5  21   4     5792.58     5572.71    129.24 o 
   7  21   4      492.26      437.52     51.25 o 
   9  21   4      462.05      409.44     56.10 o 
  11  21   4       65.55       99.89     49.71 o 
  13  21   4       49.07       79.11     53.38 o 
  15  21   4      107.45      142.08     59.20 o 
  17  21   4       39.75       38.22     65.15 o 
  19  21   4       13.98      -33.64     73.13 o 
   0  22   4     1166.92     1099.24     93.33 o 
   2  22   4     2078.32     2054.91     86.78 o 
   4  22   4      359.61      314.61     51.10 o 
   6  22   4      406.86      390.69     54.24 o 
   8  22   4     3461.74     3363.74    119.84 o 
  10  22   4        4.94       50.94     49.54 o 
  12  22   4      154.53       23.89     52.70 o 
  14  22   4        9.28      -15.77     57.13 o 
  16  22   4        0.48      -46.02     73.96 o 
  18  22   4       35.72       63.36     71.64 o 
   1  23   4      502.68      547.93     53.54 o 
   3  23   4      171.48      144.51     45.70 o 
   5  23   4       61.51       77.64     53.76 o 
   7  23   4      204.08      291.82     62.32 o 
   9  23   4       13.50      -26.58     51.64 o 
  11  23   4       28.32      110.62     62.20 o 
  13  23   4      572.36      643.52     92.52 o 
  15  23   4       54.35      110.16     74.23 o 
  17  23   4       25.27       69.45     81.49 o 
   0  24   4     8165.46     8012.49    227.62 o 
   2  24   4      663.81      583.95     62.66 o 
   4  24   4      525.72      511.98     71.85 o 
   6  24   4       77.64      127.97     56.01 o 
   8  24   4      223.88      210.16     59.84 o 
  10  24   4      101.57      108.25     55.83 o 
  12  24   4      686.64      777.45     81.66 o 
  14  24   4      116.31      119.27     62.25 o 
  16  24   4        5.84       67.04     77.62 o 
   1  25   4      645.16      655.24     59.54 o 
   3  25   4      412.45      504.51     67.08 o 
   5  25   4     1701.42     1762.25    108.22 o 
   7  25   4      166.47       90.60     63.68 o 
   9  25   4       35.70       68.25     61.54 o 
  11  25   4      171.22      126.31     85.36 o 
  13  25   4       75.08       62.88     63.39 o 
   0  26   4     1489.02     1708.38    116.31 o 
   2  26   4      443.58      441.99     58.28 o 
   4  26   4       14.98       30.93     70.17 o 
   6  26   4        3.92      -69.09     69.82 o 
   8  26   4        7.64       43.90     68.86 o 
  10  26   4      518.93      644.72     88.85 o 
  12  26   4        1.07      -73.52     65.21 o 
   1  27   4      375.68      414.44     69.26 o 
   3  27   4       22.82      -47.41     66.27 o 
   5  27   4       26.41      117.67     64.03 o 
   7  27   4      291.21      236.58     72.61 o 
   9  27   4       21.99      209.91     75.75 o 
   0  28   4      539.23      557.35    102.68 o 
   2  28   4      275.63      347.91     75.50 o 
   4  28   4        1.22      100.42     76.91 o 
   6  28   4      250.48      339.60     84.28 o 
   1   2   5     1361.54     1423.34     21.52 o 
   2   3   5    44233.10    47105.27    121.81 o 
   1   4   5     1115.62      987.76     17.91 o 
   3   4   5     5077.35     4909.28     44.18 o 
   2   5   5     5144.68     5360.42     51.89 o 
   4   5   5      948.51     1106.59     22.64 o 
   1   6   5     6141.19     5817.40     60.04 o 
   3   6   5       60.85       97.97     12.34 o 
   5   6   5      497.04      421.70     18.39 o 
   2   7   5     9780.17    10555.59     97.05 o 
   4   7   5     2009.59     1884.31     39.31 o 
   6   7   5     4062.58     3525.07     52.68 o 
   1   8   5     2392.47     2638.14     51.65 o 
   3   8   5     1030.76     1423.08     38.19 o 
   5   8   5       59.98       50.29     13.69 o 
   7   8   5      581.31      570.75     28.83 o 
   2   9   5      161.69      128.29     20.59 o 
   4   9   5    17549.88    19219.54    138.03 o 
   6   9   5      416.23      427.79     20.48 o 
   8   9   5      350.02      436.51     27.05 o 
   1  10   5     3646.35     2949.64     48.13 o 
   3  10   5     3462.73     3456.10     64.28 o 
   5  10   5      497.47      562.77     25.31 o 
   7  10   5     2245.29     2398.64     42.33 o 
   9  10   5      205.69      149.31     26.18 o 
   2  11   5     2159.99     1705.10     50.82 o 
   4  11   5      244.19      337.14     21.91 o 
   6  11   5       21.03       23.41     24.31 o 
   8  11   5     2440.16     2569.58     48.41 o 
  10  11   5      590.14      607.12     29.84 o 
   1  12   5      431.83      522.53     31.56 o 
   3  12   5     2119.62     2296.67     65.92 o 
   5  12   5       79.17      143.05     23.49 o 
   7  12   5      659.60      646.47     33.58 o 
   9  12   5      966.28     1021.71     37.83 o 
  11  12   5        3.06       26.45     29.66 o 
   2  13   5      521.50      548.92     47.38 o 
   4  13   5     2115.36     2399.52     67.75 o 
   6  13   5       93.55       73.02     22.40 o 
   8  13   5      659.15      579.99     44.55 o 
  10  13   5     1157.37     1511.78     55.82 o 
  12  13   5      331.13      319.39     35.31 o 
   1  14   5       96.34      174.22     28.54 o 
   3  14   5        0.12       32.83     27.90 o 
   5  14   5       65.25       98.97     29.09 o 
   7  14   5      359.17      429.85     40.74 o 
   9  14   5      133.10       57.45     29.01 o 
  11  14   5     2031.62     2218.73     68.16 o 
  13  14   5      270.41      155.01     46.36 o 
   2  15   5     2784.00     2908.77     76.16 o 
   4  15   5     1220.06     1351.02     53.14 o 
   6  15   5      336.13      398.33     35.47 o 
   8  15   5      388.65      469.04     38.94 o 
  10  15   5     3318.87     3147.52     81.42 o 
  12  15   5     1984.96     1927.18     66.89 o 
  14  15   5      198.88      183.73     46.49 o 
   1  16   5     1792.00     2034.40     64.00 o 
   3  16   5     1433.16     1276.67     50.25 o 
   5  16   5     1517.23     1564.80     59.14 o 
   7  16   5     3580.53     3790.26     82.54 o 
   9  16   5      211.48      194.76     36.65 o 
  11  16   5      682.81      611.77     51.34 o 
  13  16   5     4464.94     4639.58    120.82 o 
  15  16   5     4278.41     4097.05    123.53 o 
   2  17   5       35.11        4.07     32.63 o 
   4  17   5      296.37      250.67     35.99 o 
   6  17   5      246.34      363.09     49.41 o 
   8  17   5        1.64       55.81     34.64 o 
  10  17   5      981.43      841.27     53.76 o 
  12  17   5     2006.51     1902.27     81.59 o 
  14  17   5      128.98      193.34     50.36 o 
  16  17   5      837.87      997.79     72.99 o 
   1  18   5     1550.47     1543.86     59.66 o 
   3  18   5      534.23      676.81     45.33 o 
   5  18   5     2439.11     2456.93     76.15 o 
   7  18   5     1296.93     1357.55     58.93 o 
   9  18   5       14.98      110.55     43.03 o 
  11  18   5     3972.87     3465.32     97.82 o 
  13  18   5      535.12      507.96     58.54 o 
  15  18   5      238.05      224.08     64.78 o 
  17  18   5       75.07      134.62     60.33 o 
   2  19   5      261.37      329.84     43.30 o 
   4  19   5      203.59      234.41     39.93 o 
   6  19   5     2854.30     2744.19     82.69 o 
   8  19   5      854.58      808.02     54.24 o 
  10  19   5     1582.14     1570.23     70.82 o 
  12  19   5       11.66       40.59     49.16 o 
  14  19   5       19.95       61.79     65.26 o 
  16  19   5      916.90     1057.10     80.98 o 
  18  19   5      338.80      314.39     68.20 o 
   1  20   5       74.82       83.56     36.59 o 
   3  20   5        2.03        9.35     41.15 o 
   5  20   5       69.92      113.44     38.60 o 
   7  20   5      716.86      678.94     52.11 o 
   9  20   5     2386.51     2443.89     86.25 o 
  11  20   5     1535.98     1575.04     78.12 o 
  13  20   5       86.58      150.48     51.09 o 
  15  20   5      388.07      457.28     98.05 o 
  17  20   5       23.92      103.63     58.20 o 
  19  20   5      484.61      449.13     87.76 o 
   2  21   5       11.34      -20.27     39.22 o 
   4  21   5     3784.65     3542.17    104.98 o 
   6  21   5      835.15      931.29     58.88 o 
   8  21   5      211.10      244.15     45.26 o 
  10  21   5      545.70      631.68     67.84 o 
  12  21   5      427.06      378.23     72.03 o 
  14  21   5      649.27      613.92     63.43 o 
  16  21   5       64.78       53.48     61.46 o 
  18  21   5       70.25       74.81     70.91 o 
   1  22   5       41.27      126.72     45.09 o 
   3  22   5        0.29       67.87     48.30 o 
   5  22   5     1257.84     1161.81     71.28 o 
   7  22   5      871.80      993.92     73.18 o 
   9  22   5      912.11      913.89     69.40 o 
  11  22   5        8.11      -25.86     53.71 o 
  13  22   5      138.51       40.22     55.40 o 
  15  22   5      296.89      246.54     59.43 o 
  17  22   5       85.72      202.56     68.36 o 
   2  23   5        3.28       -8.82     53.89 o 
   4  23   5       57.74        8.64     51.43 o 
   6  23   5       22.27      -58.84     55.33 o 
   8  23   5      460.49      474.49     59.99 o 
  10  23   5      654.14      583.87     65.76 o 
  12  23   5      371.82      421.92     63.51 o 
  14  23   5      114.41      176.42     65.47 o 
  16  23   5      348.99      285.08     65.52 o 
   1  24   5        0.14       49.77     44.89 o 
   3  24   5       30.70       20.18     52.74 o 
   5  24   5     1661.93     1664.95    100.57 o 
   7  24   5      164.78      129.67     58.36 o 
   9  24   5      162.78      170.45     61.29 o 
  11  24   5       10.45       41.19     58.50 o 
  13  24   5      153.18      201.77     64.12 o 
  15  24   5      148.30      161.12     67.57 o 
   2  25   5      960.40     1031.39     70.31 o 
   4  25   5       72.35      191.10     63.26 o 
   6  25   5        0.34       78.86     61.11 o 
   8  25   5      499.09      564.78     74.39 o 
  10  25   5       44.50       52.56     59.34 o 
  12  25   5       69.58       94.98     67.27 o 
   1  26   5      727.53      701.15     63.76 o 
   3  26   5      930.50     1008.53     79.78 o 
   5  26   5      136.67      221.88     68.04 o 
   7  26   5        4.61        9.18     65.84 o 
   9  26   5       55.56      223.57     69.16 o 
  11  26   5       54.98      121.77     70.22 o 
   2  27   5      122.48       73.93     59.99 o 
   4  27   5      431.62      466.56     75.76 o 
   6  27   5      355.82      222.05     70.05 o 
   8  27   5       17.17       51.84     68.54 o 
   1  28   5       40.22       89.45     56.58 o 
   3  28   5       34.27      119.66     69.34 o 
   5  28   5      615.19      747.15     91.29 o 
   1   1   6    17335.32    16705.93     97.43 o 
   0   2   6       10.75       29.62     18.84 o 
   1   3   6     8116.21     7618.89     57.68 o 
   3   3   6      286.89      272.48     16.34 o 
   0   4   6     6143.59     6009.98     59.37 o 
   2   4   6     3043.75     4198.24     37.67 o 
   1   5   6     8697.27     8587.79     55.00 o 
   3   5   6     7631.42     8109.07     61.68 o 
   5   5   6     8780.51     8794.52     91.39 o 
   0   6   6    13593.99    14213.67    122.62 o 
   2   6   6     2154.74     2326.55     37.41 o 
   4   6   6     3894.57     4280.56     47.42 o 
   1   7   6     6128.29     5895.39     62.08 o 
   3   7   6      255.02      209.89     15.83 o 
   5   7   6      415.37      931.44     27.61 o 
   7   7   6     2547.00     2354.89     66.22 o 
   0   8   6     9031.68    10616.86    132.40 o 
   2   8   6      257.43      111.38     18.77 o 
   4   8   6    17603.66    18510.09    113.38 o 
   6   8   6     2008.02     2050.70     37.49 o 
   1   9   6     2703.36     2820.01     56.36 o 
   3   9   6     4114.30     4372.42     69.01 o 
   5   9   6     5831.86     6015.74     75.69 o 
   7   9   6     4661.69     5049.23     68.64 o 
   9   9   6     1049.77     1164.02     50.49 o 
   0  10   6     1020.78      707.00     44.66 o 
   2  10   6     7087.89     7439.27     92.60 o 
   4  10   6        0.18      -13.59     20.05 o 
   6  10   6     8349.48     7779.53     81.27 o 
   8  10   6     1635.93     1497.42     40.45 o 
   1  11   6      966.98     1068.58     37.65 o 
   3  11   6      334.19      368.73     33.13 o 
   5  11   6     8531.15     9051.78     97.00 o 
   7  11   6      750.79      593.82     32.66 o 
   9  11   6        5.57      -22.49     20.93 o 
  11  11   6      111.54       55.79     42.05 o 
   0  12   6      220.53      195.47     39.48 o 
   2  12   6     5146.99     4804.51     75.81 o 
   4  12   6    11086.80    11096.06    137.33 o 
   6  12   6       63.02       62.50     22.40 o 
   8  12   6        3.24       28.61     25.78 o 
  10  12   6     1180.28     1130.45     48.70 o 
   1  13   6      335.05      263.49     32.33 o 
   3  13   6     3808.56     3830.28     85.26 o 
   5  13   6      111.31       71.31     37.16 o 
   7  13   6      236.38      238.60     25.57 o 
   9  13   6       99.56      121.45     32.87 o 
  11  13   6     1308.81     1134.67     50.69 o 
  13  13   6     2124.82     1997.00     93.23 o 
   0  14   6     1676.70     1533.46     76.44 o 
   2  14   6       85.24       64.74     37.02 o 
   4  14   6     1796.00     1934.37     63.99 o 
   6  14   6     1388.32     1437.72     52.14 o 
   8  14   6      207.09      116.83     31.86 o 
  10  14   6      610.93      581.74     40.11 o 
  12  14   6     9146.47     8263.51    129.77 o 
   1  15   6     7627.45     7473.93    114.73 o 
   3  15   6        9.49       50.37     35.27 o 
   5  15   6       78.92       53.68     34.80 o 
   7  15   6       38.00       57.84     31.21 o 
   9  15   6        0.76      -22.43     33.20 o 
  11  15   6      580.40      553.26     48.20 o 
  13  15   6     1155.55     1016.16     61.02 o 
  15  15   6      208.90      252.93     66.15 o 
   0  16   6       47.28       21.93     47.51 o 
   2  16   6        4.81       20.86     32.00 o 
   4  16   6       63.92       52.70     33.58 o 
   6  16   6     5439.11     5351.74    104.63 o 
   8  16   6     1522.25     1420.10     58.49 o 
  10  16   6     9025.23     8691.43    136.98 o 
  12  16   6     3039.14     2936.08     85.14 o 
  14  16   6      261.29      443.60     53.62 o 
   1  17   6       18.20        1.69     33.91 o 
   3  17   6      378.46      278.37     40.29 o 
   5  17   6     1588.19     1519.98     61.66 o 
   7  17   6      237.05      183.99     36.02 o 
   9  17   6     1437.62     1465.70     60.98 o 
  11  17   6      263.38      278.90     44.91 o 
  13  17   6       32.63       24.11     41.79 o 
  15  17   6      552.83      465.41     76.32 o 
  17  17   6      247.54      265.10     80.14 o 
   0  18   6     1144.21     1131.07     79.43 o 
   2  18   6        0.07       36.54     36.21 o 
   4  18   6      154.47      111.08     36.93 o 
   6  18   6     3411.13     3177.78     87.39 o 
   8  18   6       40.54      -10.67     33.78 o 
  10  18   6     4141.20     3708.31    100.47 o 
  12  18   6     1119.19      977.09     64.01 o 
  14  18   6      985.01      978.35     68.89 o 
  16  18   6       99.57       84.42     64.00 o 
   1  19   6      241.28      222.53     37.62 o 
   3  19   6      752.81      817.33     55.94 o 
   5  19   6      781.62      679.62     47.99 o 
   7  19   6     1904.86     1812.89     66.68 o 
   9  19   6      478.94      547.19     50.78 o 
  11  19   6       81.66       54.30     44.38 o 
  13  19   6       17.71      -17.42     50.61 o 
  15  19   6     1511.73     1675.76     84.52 o 
  17  19   6       36.06      103.31     56.82 o 
  19  19   6      283.65      445.61     97.58 o 
   0  20   6     5040.49     4931.11    148.17 o 
   2  20   6     2671.63     2517.67     80.81 o 
   4  20   6       33.00       -9.40     40.66 o 
   6  20   6      872.73      918.74     55.93 o 
   8  20   6      794.20      838.67     54.85 o 
  10  20   6      456.71      450.15     51.68 o 
  12  20   6       54.06       75.54     47.19 o 
  14  20   6       71.05      102.91     52.27 o 
  16  20   6        0.00       21.42     55.50 o 
  18  20   6      488.54      520.55     71.55 o 
   1  21   6      282.05      230.09     40.76 o 
   3  21   6      935.18      938.10     62.18 o 
   5  21   6      509.72      383.95     47.81 o 
   7  21   6      218.24      163.00     45.06 o 
   9  21   6       99.26      195.37     45.76 o 
  11  21   6      120.17      179.51     52.21 o 
  13  21   6      189.11      251.37     49.10 o 
  15  21   6      533.99      550.41     65.27 o 
  17  21   6       24.47       13.06     59.55 o 
   0  22   6     1801.68     1928.23    111.85 o 
   2  22   6        2.38       70.30     41.54 o 
   4  22   6     1574.40     1512.19     79.90 o 
   6  22   6      456.77      398.95     51.47 o 
   8  22   6      196.41      297.04     51.92 o 
  10  22   6      131.68      210.80     56.20 o 
  12  22   6      806.90      845.73     70.60 o 
  14  22   6      252.13      260.98     61.10 o 
  16  22   6      223.34      296.96     68.11 o 
   1  23   6        0.00        3.84     43.06 o 
   3  23   6       23.47      -14.67     46.28 o 
   5  23   6       16.76       42.82     64.41 o 
   7  23   6      575.32      612.24     62.70 o 
   9  23   6       14.02      -25.58     57.03 o 
  11  23   6     2602.07     2705.12    114.00 o 
  13  23   6        6.15       30.63     58.43 o 
  15  23   6      207.95      163.80     60.44 o 
   0  24   6        2.32      113.71     68.69 o 
   2  24   6     1516.78     1493.84     74.39 o 
   4  24   6       20.99       12.85     52.26 o 
   6  24   6      257.83      320.58     63.63 o 
   8  24   6     1008.83      959.86     74.82 o 
  10  24   6     1235.05     1469.70     91.40 o 
  12  24   6       18.98      -55.48     58.11 o 
  14  24   6       75.32      123.49     61.00 o 
   1  25   6      561.19      531.22     54.87 o 
   3  25   6      452.52      462.53     59.36 o 
   5  25   6      240.22      216.33     61.60 o 
   7  25   6      304.10      301.24     67.55 o 
   9  25   6      297.75      274.67     60.44 o 
  11  25   6      358.47      469.59     73.57 o 
   0  26   6       26.70       94.41     71.01 o 
   2  26   6       33.92       56.64     56.36 o 
   4  26   6       86.59      162.92     60.30 o 
   6  26   6      682.96      618.60     81.80 o 
   8  26   6      418.20      545.59     72.85 o 
  10  26   6        0.50       54.83     63.08 o 
   1  27   6       86.81       35.25     56.02 o 
   3  27   6      793.04      799.22     77.02 o 
   5  27   6        5.14        1.26     65.81 o 
   7  27   6        3.00       32.65     69.55 o 
   1   2   7     1273.33     1688.48     28.63 o 
   2   3   7    34846.16    34466.37    158.46 o 
   1   4   7     1030.69      978.86     22.74 o 
   3   4   7      669.72      657.62     16.97 o 
   2   5   7     7212.21     6833.41     50.72 o 
   4   5   7     2428.57     2308.55     36.66 o 
   1   6   7      211.50      459.39     33.15 o 
   3   6   7      939.14     1307.81     31.52 o 
   5   6   7     2264.04     2508.87     38.68 o 
   2   7   7    12017.03    12178.33     86.26 o 
   4   7   7     1191.76     1333.88     30.18 o 
   6   7   7       22.30       16.07     14.05 o 
   1   8   7     3427.13     3037.33     45.31 o 
   3   8   7     9593.82     9523.63     80.96 o 
   5   8   7        1.05       11.97     12.61 o 
   7   8   7     7005.21     7137.18     81.05 o 
   2   9   7     8741.19    10186.50     99.44 o 
   4   9   7     2541.62     2761.39     45.96 o 
   6   9   7     8645.79     8288.95     84.41 o 
   8   9   7     1080.20     1102.59     35.01 o 
   1  10   7     5731.88     5908.59     80.02 o 
   3  10   7      991.03      700.73     29.58 o 
   5  10   7     2241.00     2606.58     51.40 o 
   7  10   7     4338.08     4544.36     66.21 o 
   9  10   7      576.80      535.77     28.86 o 
   2  11   7     2017.82     2280.99     63.37 o 
   4  11   7     1257.14     1409.04     39.22 o 
   6  11   7     4693.46     4731.25     74.76 o 
   8  11   7     1202.84     1006.79     36.79 o 
  10  11   7        6.63        8.41     29.45 o 
   1  12   7      277.13      354.94     31.72 o 
   3  12   7      470.18      527.17     43.75 o 
   5  12   7      249.16      214.30     27.47 o 
   7  12   7      156.13      129.48     24.12 o 
   9  12   7     1196.30     1241.74     49.17 o 
  11  12   7      223.04      243.93     38.45 o 
   2  13   7     1568.16     1753.69     60.20 o 
   4  13   7       82.03       32.75     29.65 o 
   6  13   7       48.38       67.72     27.42 o 
   8  13   7      678.87      681.18     48.88 o 
  10  13   7       94.31       94.80     36.42 o 
  12  13   7       77.02       39.24     34.59 o 
   1  14   7     6566.51     6192.29    108.63 o 
   3  14   7        0.16       -9.93     39.57 o 
   5  14   7      431.80      374.58     37.01 o 
   7  14   7        2.70       19.63     31.30 o 
   9  14   7     1083.17     1089.49     51.84 o 
  11  14   7      407.98      372.29     38.80 o 
  13  14   7      980.43     1091.12     54.48 o 
   2  15   7     1093.92     1000.39     48.84 o 
   4  15   7      176.97      163.31     32.36 o 
   6  15   7     2052.63     2077.89     64.46 o 
   8  15   7        0.08      -39.97     32.83 o 
  10  15   7       21.96      -17.14     36.47 o 
  12  15   7     5520.01     5291.03    107.32 o 
  14  15   7       38.62       41.22     41.80 o 
   1  16   7       25.39       24.15     31.92 o 
   3  16   7      598.63      546.46     47.96 o 
   5  16   7      178.41      174.48     40.89 o 
   7  16   7     2347.43     2217.61     68.03 o 
   9  16   7       94.14       85.70     34.91 o 
  11  16   7      210.79       93.99     34.50 o 
  13  16   7      273.45      214.34     45.47 o 
  15  16   7      925.66     1016.24     63.96 o 
   2  17   7      894.04      867.99     47.37 o 
   4  17   7      572.29      537.17     43.80 o 
   6  17   7      485.97      484.77     42.81 o 
   8  17   7     2382.08     2326.19     75.18 o 
  10  17   7       50.15       75.38     37.36 o 
  12  17   7      159.95      190.58     44.95 o 
  14  17   7       41.55       50.06     48.47 o 
  16  17   7       52.41       56.58     50.10 o 
   1  18   7      295.98      295.13     43.92 o 
   3  18   7        0.98      -58.63     39.09 o 
   5  18   7      402.53      329.34     41.37 o 
   7  18   7     1001.88      967.04     53.74 o 
   9  18   7       77.03       48.25     38.12 o 
  11  18   7      825.77      767.00     57.52 o 
  13  18   7       12.12       49.82     44.13 o 
  15  18   7      186.54      228.43     49.39 o 
  17  18   7        7.80       -3.40     48.22 o 
   2  19   7      139.81      105.44     35.98 o 
   4  19   7      429.28      373.69     43.72 o 
   6  19   7     1634.49     1659.18     66.15 o 
   8  19   7     1308.92     1260.49     60.17 o 
  10  19   7       36.56       77.99     44.06 o 
  12  19   7       24.63       28.72     50.17 o 
  14  19   7        2.27       10.37     49.76 o 
  16  19   7        0.77       53.21     51.47 o 
  18  19   7      391.13      366.87     60.67 o 
   1  20   7     2688.78     2703.27     81.77 o 
   3  20   7      822.77      706.63     52.74 o 
   5  20   7      363.29      347.20     46.04 o 
   7  20   7     4906.79     4904.79    112.20 o 
   9  20   7       21.71       74.73     43.00 o 
  11  20   7      268.28      180.80     47.96 o 
  13  20   7       38.02      160.06     53.36 o 
  15  20   7      386.81      469.20     62.26 o 
  17  20   7      237.73      314.47     58.20 o 
   2  21   7        0.86       57.09     39.95 o 
   4  21   7      486.71      479.14     55.18 o 
   6  21   7      517.84      636.44     56.22 o 
   8  21   7        4.17       78.84     43.35 o 
  10  21   7       88.36      126.18     50.73 o 
  12  21   7     1526.93     1666.35     85.81 o 
  14  21   7       23.28       89.89     55.19 o 
  16  21   7      304.29      344.98     62.98 o 
   1  22   7       68.60       84.22     39.62 o 
   3  22   7      228.62      251.58     47.63 o 
   5  22   7      294.85      274.55     50.79 o 
   7  22   7       65.30       52.87     46.52 o 
   9  22   7     1351.35     1569.40     82.35 o 
  11  22   7        4.68       16.11     54.52 o 
  13  22   7       88.90      147.31     56.12 o 
  15  22   7      906.05      909.88     75.56 o 
   2  23   7        2.95       26.43     48.17 o 
   4  23   7        3.40        9.39     49.15 o 
   6  23   7      104.48      139.95     53.62 o 
   8  23   7       24.19       95.95     49.91 o 
  10  23   7      163.07      214.51     55.03 o 
  12  23   7        0.87       12.91     55.49 o 
  14  23   7      104.89      -39.76     61.20 o 
   1  24   7      153.65      172.62     53.16 o 
   3  24   7        6.89      105.70     49.55 o 
   5  24   7      192.97      220.35     51.37 o 
   7  24   7      162.67      261.97     57.38 o 
   9  24   7      231.75      128.53     55.31 o 
  11  24   7      429.37      475.58     67.23 o 
   2  25   7      252.76      297.31     52.72 o 
   4  25   7       84.47      234.55     64.21 o 
   6  25   7      118.96      127.38     58.96 o 
   8  25   7       12.00      125.42     60.96 o 
  10  25   7      366.49      194.48     73.63 o 
   1  26   7      259.91      193.50     54.30 o 
   3  26   7      181.47      310.27     61.77 o 
   5  26   7      553.89      596.69     65.96 o 
   7  26   7      959.03     1056.16     94.15 o 
   2  27   7      760.28      925.01     84.87 o 
   0   0   8    13989.77    15873.32    536.50 o 
   0   2   8    29582.59    31246.26    295.85 o 
   2   2   8     7827.13     7135.52    122.34 o 
   1   3   8     4493.78     4278.91     48.10 o 
   0   4   8     1142.15     1069.81     33.47 o 
   2   4   8      756.16     1124.71     25.11 o 
   4   4   8      140.96      195.42     20.49 o 
   1   5   8       18.05        8.25     12.09 o 
   3   5   8    22811.21    24531.40    111.57 o 
   0   6   8    11366.04    12360.17    115.30 o 
   2   6   8        9.95        3.00     11.32 o 
   4   6   8     6028.25     6452.79     61.59 o 
   6   6   8     1283.51     1375.76     46.74 o 
   1   7   8     6791.32     7523.55     72.39 o 
   3   7   8     4944.53     5105.99     55.58 o 
   5   7   8       99.39       66.86     22.06 o 
   0   8   8      848.75     1106.76     43.74 o 
   2   8   8     2580.15     2686.71     43.62 o 
   4   8   8     1529.48     1873.27     37.10 o 
   6   8   8     1718.42     1962.26     38.59 o 
   8   8   8     1574.47     1395.93     54.16 o 
   1   9   8       10.73       -1.69     18.01 o 
   3   9   8     1870.23     2258.82     40.32 o 
   5   9   8    14051.13    14117.41    110.34 o 
   7   9   8     1556.17     1315.73     37.78 o 
   0  10   8     8473.24     8644.03    122.65 o 
   2  10   8       12.89       21.55     19.99 o 
   4  10   8     1662.25     1727.91     44.42 o 
   6  10   8      465.31      376.69     26.92 o 
   8  10   8        5.83      -16.48     23.66 o 
  10  10   8     8559.66     7976.69    139.42 o 
   1  11   8     3794.41     3747.66     67.01 o 
   3  11   8     4245.43     4170.56     72.84 o 
   5  11   8       36.35       76.82     22.87 o 
   7  11   8     1497.15     1719.94     45.53 o 
   9  11   8      560.66      647.83     33.05 o 
   0  12   8      315.56      268.83     44.98 o 
   2  12   8      585.70      736.65     40.86 o 
   4  12   8       72.37       84.17     24.90 o 
   6  12   8       40.04       37.36     25.06 o 
   8  12   8     2227.24     2413.87     62.88 o 
  10  12   8     2362.04     2153.67     67.85 o 
  12  12   8       48.79        4.65     50.10 o 
   1  13   8      532.53      475.33     34.90 o 
   3  13   8      846.34      806.99     45.09 o 
   5  13   8     1119.37     1228.12     49.38 o 
   7  13   8      192.84      239.50     32.76 o 
   9  13   8       64.20       24.18     30.42 o 
  11  13   8       89.79       88.57     34.66 o 
   0  14   8      232.10      328.50     51.84 o 
   2  14   8       91.17      115.97     34.61 o 
   4  14   8     1716.05     1865.40     60.72 o 
   6  14   8     2835.93     2659.58     73.32 o 
   8  14   8      657.83      628.09     45.02 o 
  10  14   8     2502.86     2443.50     70.71 o 
  12  14   8      349.17      326.49     51.75 o 
  14  14   8     3571.29     3575.99    128.93 o 
   1  15   8       77.42       88.31     31.60 o 
   3  15   8      172.46      153.22     35.79 o 
   5  15   8        0.09       11.11     31.47 o 
   7  15   8      492.71      551.82     40.73 o 
   9  15   8      178.65      239.40     38.28 o 
  11  15   8     1926.72     1953.74     68.97 o 
  13  15   8       60.21       29.86     38.35 o 
   0  16   8     1900.09     1915.39     93.26 o 
   2  16   8     1829.03     1777.68     66.50 o 
   4  16   8      181.69      131.36     37.71 o 
   6  16   8       46.96        2.86     35.13 o 
   8  16   8      500.84      424.65     41.14 o 
  10  16   8     1629.24     1740.94     65.67 o 
  12  16   8        3.10        4.14     38.65 o 
  14  16   8       32.72       20.92     45.55 o 
  16  16   8     1030.61     1138.08     96.16 o 
   1  17   8     1629.96     1646.85     64.85 o 
   3  17   8     3397.14     2893.30     84.55 o 
   5  17   8       14.90       56.62     36.97 o 
   7  17   8      591.79      599.48     46.45 o 
   9  17   8     1062.91     1011.40     53.77 o 
  11  17   8        3.29       20.77     39.08 o 
  13  17   8      446.04      396.30     48.90 o 
  15  17   8        4.93       88.64     47.41 o 
   0  18   8        0.83        8.13     52.21 o 
   2  18   8      271.66      200.11     45.21 o 
   4  18   8       22.11       16.15     39.92 o 
   6  18   8       33.77       24.44     34.56 o 
   8  18   8      872.08      874.80     55.54 o 
  10  18   8     2235.96     2113.70     76.97 o 
  12  18   8      878.84      829.15     60.79 o 
  14  18   8       15.18       -5.55     52.01 o 
  16  18   8        5.51       56.12     50.23 o 
  18  18   8       33.36       95.50     84.83 o 
   1  19   8      247.92      266.86     39.88 o 
   3  19   8      592.33      570.98     49.90 o 
   5  19   8       27.62       61.77     53.29 o 
   7  19   8      597.73      612.47     59.71 o 
   9  19   8      152.54      163.77     42.97 o 
  11  19   8      158.81      200.23     52.20 o 
  13  19   8      837.68      935.16     72.09 o 
  15  19   8       28.64      -42.05     49.61 o 
  17  19   8        7.11        1.01     67.42 o 
   0  20   8       42.65      -39.02     58.17 o 
   2  20   8     3141.71     3007.77     93.57 o 
   4  20   8      127.89      187.49     45.80 o 
   6  20   8      497.68      576.56     47.69 o 
   8  20   8        3.16      125.56     50.59 o 
  10  20   8       55.29       83.24     51.22 o 
  12  20   8      206.72      182.40     58.14 o 
  14  20   8        1.27       67.83     54.90 o 
  16  20   8      167.88      167.27     58.36 o 
   1  21   8      331.02      272.83     42.94 o 
   3  21   8      997.43     1051.96     67.86 o 
   5  21   8      406.93      369.59     55.05 o 
   7  21   8      399.48      421.01     54.69 o 
   9  21   8      126.95      148.61     48.31 o 
  11  21   8      334.41      300.37     55.76 o 
  13  21   8       28.40      117.29     58.02 o 
  15  21   8       19.45       95.33     67.01 o 
   0  22   8       20.70       53.83     57.86 o 
   2  22   8      608.54      664.19     58.51 o 
   4  22   8     2240.79     2396.84     95.41 o 
   6  22   8      633.28      722.64     64.63 o 
   8  22   8      427.86      365.98     52.82 o 
  10  22   8      376.55      439.72     62.52 o 
  12  22   8        9.20      -80.24     57.84 o 
  14  22   8      139.67      215.97     62.07 o 
   1  23   8      140.35      170.43     44.22 o 
   3  23   8      521.00      638.64     63.22 o 
   5  23   8      864.52      775.11     65.81 o 
   7  23   8      158.78      238.98     53.52 o 
   9  23   8      166.59      137.75     57.95 o 
  11  23   8      205.73      232.59     61.42 o 
  13  23   8      293.75      403.99     66.53 o 
   0  24   8      465.73      486.57     75.52 o 
   2  24   8      291.80      318.05     52.65 o 
   4  24   8      457.34      554.72     63.54 o 
   6  24   8       13.29       29.37     53.69 o 
   8  24   8        4.96       63.72     54.15 o 
  10  24   8        2.61       37.42     66.95 o 
   1  25   8     1544.08     1745.80     93.13 o 
   3  25   8       13.96       86.07     63.02 o 
   5  25   8        0.88       15.70     54.42 o 
   7  25   8      309.22      409.33     61.16 o 
   0  26   8       44.42      130.93    100.38 o 
   2  26   8       70.45      176.81     58.69 o 
   4  26   8       97.01       90.52     61.54 o 
   1   2   9    11625.68    12124.80    111.00 o 
   2   3   9      775.67      833.88     29.62 o 
   1   4   9     2028.96     1797.71     34.03 o 
   3   4   9     1712.22     1445.64     30.40 o 
   2   5   9      386.83      408.11     17.81 o 
   4   5   9     1597.13     1572.60     29.81 o 
   1   6   9     1193.17     1309.86     30.44 o 
   3   6   9     7197.22     7109.18     62.47 o 
   5   6   9     5717.44     6053.31     63.46 o 
   2   7   9     3131.02     2746.93     43.09 o 
   4   7   9       56.77       63.94     15.00 o 
   6   7   9        0.72       -3.29     17.88 o 
   1   8   9       33.31       35.29     17.45 o 
   3   8   9       71.03       49.03     15.11 o 
   5   8   9      531.04      440.70     23.06 o 
   7   8   9      776.74      623.10     28.93 o 
   2   9   9       69.12       25.39     18.31 o 
   4   9   9     2315.14     2571.95     47.29 o 
   6   9   9       74.28       82.23     21.01 o 
   8   9   9     1441.58     1443.35     41.67 o 
   1  10   9     3869.71     4184.98     61.46 o 
   3  10   9     1513.51     1594.63     40.65 o 
   5  10   9      279.65      209.76     24.02 o 
   7  10   9     1433.03     1525.84     44.55 o 
   9  10   9       95.93       59.97     25.60 o 
   2  11   9     2360.48     2533.56     55.20 o 
   4  11   9      104.47      140.11     23.67 o 
   6  11   9      975.23      960.72     36.27 o 
   8  11   9      800.75      746.52     35.56 o 
  10  11   9        0.34      -15.72     32.96 o 
   1  12   9      856.13      874.30     39.54 o 
   3  12   9      257.81      181.78     30.48 o 
   5  12   9      478.27      477.14     33.45 o 
   7  12   9     1003.58      990.86     43.11 o 
   9  12   9     2715.39     2469.58     69.98 o 
  11  12   9     1484.08     1466.38     63.51 o 
   2  13   9     3711.28     3695.95     80.11 o 
   4  13   9      102.15      115.13     28.51 o 
   6  13   9       56.99       33.65     29.31 o 
   8  13   9       12.47       22.05     32.47 o 
  10  13   9      790.29      887.19     54.79 o 
  12  13   9     1932.62     2038.02     72.66 o 
   1  14   9       73.44       64.53     31.13 o 
   3  14   9     1502.15     1372.70     55.35 o 
   5  14   9       17.76      -13.88     32.62 o 
   7  14   9       59.73       49.55     35.35 o 
   9  14   9      429.98      398.01     43.26 o 
  11  14   9      140.89       81.59     40.50 o 
  13  14   9      561.87      560.50     50.88 o 
   2  15   9     2100.07     2324.19     78.53 o 
   4  15   9      783.49      791.71     46.04 o 
   6  15   9      102.22      112.92     44.67 o 
   8  15   9     2051.29     2047.01     70.29 o 
  10  15   9      439.31      411.89     46.40 o 
  12  15   9       46.02       64.49     40.84 o 
  14  15   9      204.44      221.60     45.42 o 
   1  16   9     2077.42     2019.46     78.48 o 
   3  16   9     1010.39     1067.90     58.06 o 
   5  16   9     3497.85     3196.87     89.40 o 
   7  16   9      891.90      997.51     51.90 o 
   9  16   9      387.52      355.49     41.41 o 
  11  16   9        3.24       -9.31     40.35 o 
  13  16   9      404.58      401.06     49.04 o 
  15  16   9      229.79      216.75     51.69 o 
   2  17   9     2599.67     2297.47     80.99 o 
   4  17   9     1483.20     1675.87     69.63 o 
   6  17   9       96.90       36.98     39.31 o 
   8  17   9       15.47      -61.18     40.79 o 
  10  17   9       99.43       87.52     41.41 o 
  12  17   9        6.29       -0.71     45.10 o 
  14  17   9       38.39       38.53     50.75 o 
  16  17   9      920.18     1000.41     72.87 o 
   1  18   9     2002.06     2049.28     83.72 o 
   3  18   9      810.89      820.25     60.81 o 
   5  18   9      884.83      952.56     58.39 o 
   7  18   9      715.09      725.36     50.78 o 
   9  18   9       95.31       23.57     42.27 o 
  11  18   9      145.53      153.89     47.73 o 
  13  18   9      105.18       40.00     53.02 o 
  15  18   9      950.05      999.65     74.26 o 
  17  18   9      385.38      321.43     62.66 o 
   2  19   9        3.01       46.34     45.05 o 
   4  19   9       14.94       31.46     47.35 o 
   6  19   9     1262.43     1440.47     76.33 o 
   8  19   9       39.86        6.74     42.30 o 
  10  19   9       63.88       63.12     49.01 o 
  12  19   9       33.52      -34.95     50.21 o 
  14  19   9       85.14       46.64     53.88 o 
  16  19   9       44.91      -18.28     55.86 o 
   1  20   9      176.28      187.79     48.30 o 
   3  20   9      979.29      889.66     74.68 o 
   5  20   9       43.60       83.13     45.63 o 
   7  20   9      226.74      248.37     52.00 o 
   9  20   9     1121.82     1047.78     75.47 o 
  11  20   9        1.79       -2.89     59.95 o 
  13  20   9       78.11       75.99     55.56 o 
  15  20   9       31.54       78.25     59.12 o 
   2  21   9        1.07      -30.85     47.55 o 
   4  21   9      163.90      189.42     50.76 o 
   6  21   9       48.91       97.03     52.41 o 
   8  21   9      152.30      139.34     53.29 o 
  10  21   9       25.33      -40.09     57.65 o 
  12  21   9       82.57      125.45     64.65 o 
  14  21   9      839.50     1044.11     83.52 o 
   1  22   9       26.88       23.94     54.61 o 
   3  22   9       22.33       11.45     51.21 o 
   5  22   9      379.68      413.70     56.39 o 
   7  22   9        1.25       22.14     58.36 o 
   9  22   9       64.77       54.82     59.33 o 
  11  22   9        0.00      -18.02     67.23 o 
  13  22   9        0.10       12.85     72.12 o 
   2  23   9      447.75      411.52     58.03 o 
   4  23   9       78.64      146.59     57.82 o 
   6  23   9      494.27      353.86     64.72 o 
   8  23   9       23.91       77.56     66.66 o 
  10  23   9      338.73      538.37     82.97 o 
   1  24   9       55.63      114.05     62.64 o 
   3  24   9      381.40      290.31     84.48 o 
   5  24   9      307.73      313.57     67.94 o 
   7  24   9       88.10      205.84     65.97 o 
   2  25   9        4.21       36.56     61.21 o 
   4  25   9       37.98      102.33     64.88 o 
   1   1  10        3.85       22.15     36.80 o 
   0   2  10     2792.69     3062.88     92.69 o 
   1   3  10       81.76       41.00     15.40 o 
   3   3  10     4716.25     4750.93    109.30 o 
   0   4  10     2435.58     2086.66     83.02 o 
   2   4  10     1577.64     1525.37     40.33 o 
   1   5  10      201.88      209.39     35.34 o 
   3   5  10      984.35      991.42     33.55 o 
   5   5  10       14.23       28.19     25.19 o 
   0   6  10     5852.71     5230.00    107.36 o 
   2   6  10     1038.46     1101.33     35.23 o 
   4   6  10     7097.75     7460.11     80.74 o 
   1   7  10       33.34       32.03     20.24 o 
   3   7  10      750.41      917.53     32.91 o 
   5   7  10      625.53      705.22     34.31 o 
   7   7  10     4878.79     5271.16    110.26 o 
   0   8  10      662.39      715.37     64.70 o 
   2   8  10      349.06      341.59     25.05 o 
   4   8  10     2966.66     2997.86     55.80 o 
   6   8  10      429.31      406.26     31.75 o 
   1   9  10       52.85       34.05     22.24 o 
   3   9  10      892.99      844.18     36.05 o 
   5   9  10      776.02      791.85     36.06 o 
   7   9  10     3904.89     3957.55     76.26 o 
   9   9  10      607.89      541.20     47.28 o 
   0  10  10    13676.59    13791.81    175.13 o 
   2  10  10       71.85      139.64     25.72 o 
   4  10  10     4572.19     4485.73     74.13 o 
   6  10  10     4718.66     4569.93     79.44 o 
   8  10  10     2410.60     2567.15     62.59 o 
   1  11  10     4208.39     4463.93     80.49 o 
   3  11  10       38.29       20.01     27.94 o 
   5  11  10       29.50       37.24     28.78 o 
   7  11  10      355.87      254.48     32.27 o 
   9  11  10      206.53      156.98     35.70 o 
  11  11  10      152.37       70.31     47.21 o 
   0  12  10     1159.50     1058.15     66.30 o 
   2  12  10     5695.07     5939.39     99.53 o 
   4  12  10     8383.59     8112.04    113.05 o 
   6  12  10      625.30      617.07     39.97 o 
   8  12  10      246.90      158.80     36.91 o 
  10  12  10       14.15      -11.86     38.61 o 
   1  13  10      432.61      455.40     41.32 o 
   3  13  10      567.49      580.56     41.21 o 
   5  13  10     1804.71     1937.90     63.66 o 
   7  13  10      655.14      688.23     45.44 o 
   9  13  10       54.89       49.74     39.14 o 
  11  13  10      461.54      375.38     49.04 o 
  13  13  10     1258.67     1478.34    106.43 o 
   0  14  10       78.62       57.09     53.92 o 
   2  14  10       68.13       35.63     33.88 o 
   4  14  10      272.91      253.82     39.46 o 
   6  14  10     1242.24     1025.86     52.93 o 
   8  14  10     3508.24     3545.48     96.11 o 
  10  14  10     3941.10     3867.20    106.30 o 
  12  14  10      247.90      207.52     53.08 o 
   1  15  10     2227.59     2315.35     81.00 o 
   3  15  10      219.06      208.94     39.56 o 
   5  15  10      120.00      144.01     42.74 o 
   7  15  10      264.13      225.83     44.82 o 
   9  15  10       59.32       13.24     43.73 o 
  11  15  10       91.76       80.68     43.25 o 
  13  15  10      207.48      140.45     50.20 o 
  15  15  10       56.22        9.51     75.79 o 
   0  16  10     3800.93     3432.34    151.11 o 
   2  16  10      681.46      681.21     55.60 o 
   4  16  10       24.47      100.31     43.62 o 
   6  16  10       22.72       18.43     42.52 o 
   8  16  10      328.48      268.86     43.78 o 
  10  16  10        0.15      -39.12     41.74 o 
  12  16  10      307.76      326.51     48.99 o 
  14  16  10      288.21      425.59     60.36 o 
   1  17  10      379.06      466.86     69.82 o 
   3  17  10      257.49      332.82     48.80 o 
   5  17  10     2358.52     2272.24     88.53 o 
   7  17  10       43.78       64.70     45.64 o 
   9  17  10      351.74      392.21     57.37 o 
  11  17  10      166.31      143.63     48.81 o 
  13  17  10       20.46       -5.90     52.56 o 
  15  17  10      185.50      110.53     59.50 o 
  17  17  10      312.45      177.49     95.41 o 
   0  18  10        0.04       34.92     68.59 o 
   2  18  10     2043.59     2148.81     90.89 o 
   4  18  10      388.71      421.87     53.81 o 
   6  18  10     1053.63     1105.32     69.65 o 
   8  18  10       91.54       59.66     47.14 o 
  10  18  10       83.55        8.11     43.56 o 
  12  18  10        0.61       63.39     62.35 o 
  14  18  10     2088.78     2408.11    114.16 o 
  16  18  10      287.15      157.44     70.36 o 
   1  19  10     1005.01     1158.91     81.30 o 
   3  19  10      665.41      490.02     57.08 o 
   5  19  10      125.15      141.74     49.28 o 
   7  19  10       45.46       82.07     52.34 o 
   9  19  10      310.60      339.51     51.36 o 
  11  19  10      273.59      262.94     67.83 o 
  13  19  10       47.37      -43.62     63.38 o 
  15  19  10       24.66      167.81     74.13 o 
   0  20  10     5852.69     5894.89    287.26 o 
   2  20  10       20.49       34.57     57.05 o 
   4  20  10        2.27       72.60     60.07 o 
   6  20  10      285.47      308.76     56.75 o 
   8  20  10       93.64        5.23     50.32 o 
  10  20  10      499.30      532.46     62.82 o 
  12  20  10        3.70       39.36     63.39 o 
  14  20  10      490.49      718.29     78.36 o 
   1  21  10      132.94      120.80     61.17 o 
   3  21  10       34.18       50.77     55.19 o 
   5  21  10      293.00      352.74     63.99 o 
   7  21  10      126.91       62.36     63.22 o 
   9  21  10       59.86      -17.95     56.12 o 
  11  21  10        0.05      -32.58     58.67 o 
   0  22  10       31.31       -8.12     85.18 o 
   2  22  10        0.54      -35.83     58.79 o 
   4  22  10      322.64      339.39     70.10 o 
   6  22  10       39.67      123.28     66.57 o 
   8  22  10      185.05      202.59     66.03 o 
  10  22  10       85.24      116.90     64.36 o 
   1  23  10      103.92        4.36     56.98 o 
   3  23  10        4.39      -45.49     59.48 o 
   5  23  10       82.30       45.19     62.77 o 
   7  23  10      194.78      112.07     62.45 o 
   0  24  10      483.45      635.49    119.58 o 
   2  24  10       50.13       84.83     64.71 o 
   4  24  10     1395.20     1579.57    101.19 o 
   1   2  11     3024.78     3078.58     73.20 o 
   2   3  11      339.91      357.37     32.27 o 
   1   4  11      339.60      341.97     31.84 o 
   3   4  11     1498.79     1614.25     57.83 o 
   2   5  11      412.10      417.71     34.14 o 
   4   5  11      348.08      250.03     30.60 o 
   1   6  11     5183.07     4994.38     86.59 o 
   3   6  11      910.76      961.27     43.49 o 
   5   6  11     1309.35     1555.25     54.77 o 
   2   7  11     1541.71     1538.24     50.39 o 
   4   7  11     2919.19     2859.45     70.44 o 
   6   7  11      987.00     1059.84     49.01 o 
   1   8  11      115.24       76.41     27.69 o 
   3   8  11      780.64      810.37     43.08 o 
   5   8  11     3031.29     3020.01     86.43 o 
   7   8  11     7917.00     7818.39    115.59 o 
   2   9  11      362.74      235.62     31.39 o 
   4   9  11      412.62      388.16     38.72 o 
   6   9  11      296.29      390.15     40.45 o 
   8   9  11      146.77      161.09     38.55 o 
   1  10  11     1569.92     1802.93     60.33 o 
   3  10  11     2628.26     2454.04     69.76 o 
   5  10  11      691.23      747.89     42.71 o 
   7  10  11     2074.02     1885.27     68.07 o 
   9  10  11     1677.92     1707.09     73.59 o 
   2  11  11     1292.31     1314.18     53.17 o 
   4  11  11       13.82       37.07     30.90 o 
   6  11  11      766.14      676.00     46.80 o 
   8  11  11     1319.77     1285.69     61.93 o 
  10  11  11      727.48      665.41     56.27 o 
   1  12  11      254.97      221.86     38.94 o 
   3  12  11      182.88      172.98     33.38 o 
   5  12  11     1470.54     1487.92     60.30 o 
   7  12  11       88.97       80.67     39.62 o 
   9  12  11      792.67      796.86     58.53 o 
  11  12  11      913.88     1001.87     68.23 o 
   2  13  11      324.34      275.39     42.29 o 
   4  13  11       18.18       -7.91     36.39 o 
   6  13  11      929.79      975.34     55.34 o 
   8  13  11      104.65      216.31     44.96 o 
  10  13  11      814.49      817.42     63.01 o 
  12  13  11      117.26       -1.33     46.28 o 
   1  14  11     3068.52     2979.25     91.81 o 
   3  14  11       15.77        5.43     35.06 o 
   5  14  11      179.43       99.07     43.26 o 
   7  14  11      272.33      288.96     45.75 o 
   9  14  11     1162.95     1248.60     72.19 o 
  11  14  11      241.86      266.89     54.53 o 
  13  14  11      173.92      137.41     56.34 o 
   2  15  11      539.94      530.42     51.05 o 
   4  15  11     3694.59     3655.91    103.40 o 
   6  15  11     2082.95     2237.98     85.95 o 
   8  15  11      248.82      225.30     46.59 o 
  10  15  11     1131.43     1141.12     77.86 o 
  12  15  11      641.56      773.20     69.96 o 
  14  15  11      173.41      154.42     73.75 o 
   1  16  11        7.43       50.73     55.77 o 
   3  16  11       25.31       43.45     43.92 o 
   5  16  11      253.66      209.09     44.59 o 
   7  16  11      391.99      397.63     56.25 o 
   9  16  11       26.72      -36.79     47.89 o 
  11  16  11      119.35       51.42     57.69 o 
  13  16  11      362.49      258.63     76.78 o 
  15  16  11        4.01       -0.88     70.38 o 
   2  17  11      833.41      899.82     68.53 o 
   4  17  11       73.51       62.31     45.97 o 
   6  17  11      222.88      171.74     59.31 o 
   8  17  11       94.01      117.45     49.58 o 
  10  17  11      244.96      146.42     49.54 o 
  12  17  11       67.51      -49.64     51.25 o 
  14  17  11      327.25      299.54     80.06 o 
   1  18  11      284.43      216.76     59.92 o 
   3  18  11      720.38      658.05     64.60 o 
   5  18  11      208.02      152.00     53.89 o 
   7  18  11      588.68      498.20     68.12 o 
   9  18  11      172.69      218.91     54.29 o 
  11  18  11       84.77       20.86     55.41 o 
  13  18  11       60.57       64.94     68.37 o 
   2  19  11       31.40        4.71     51.12 o 
   4  19  11     1124.55     1235.31     75.84 o 
   6  19  11        1.24      -24.01     48.99 o 
   8  19  11      464.92      489.93     72.59 o 
  10  19  11      106.43      102.86     67.44 o 
  12  19  11      429.67      589.98     78.34 o 
   1  20  11      806.45      896.55     82.12 o 
   3  20  11      340.32      345.98     62.69 o 
   5  20  11       84.20       68.77     54.13 o 
   7  20  11        8.95      -24.75     55.37 o 
   9  20  11      256.12      288.16     56.36 o 
  11  20  11       19.20      108.70     66.33 o 
   2  21  11       48.26       16.67     58.83 o 
   4  21  11       44.65      228.69     66.86 o 
   6  21  11       52.01      -18.70     54.26 o 
   8  21  11       73.75      151.91     65.13 o 
  10  21  11        4.86       44.88     61.70 o 
   1  22  11      186.99      205.89     64.58 o 
   3  22  11      278.44      305.37     69.56 o 
   5  22  11      357.32      359.97     90.02 o 
   7  22  11      485.10      509.86     73.59 o 
   2  23  11      432.81      419.04     69.31 o 
   0   0  12     6317.92     7097.40    338.97 o 
   0   2  12     2491.64     2531.17    106.11 o 
   2   2  12      521.59      406.06     49.45 o 
   1   3  12     2672.35     2606.36     71.63 o 
   0   4  12       41.22       27.61     53.41 o 
   2   4  12     1850.30     1755.01     60.26 o 
   4   4  12       54.37       46.31     49.34 o 
   1   5  12     2449.46     2098.46     62.86 o 
   3   5  12     5012.35     4851.19     95.69 o 
   0   6  12      163.84      224.48     58.02 o 
   2   6  12      148.64       78.74     31.34 o 
   4   6  12      774.62      762.49     49.40 o 
   6   6  12     1759.27     1637.19     96.66 o 
   1   7  12      160.32      132.35     32.45 o 
   3   7  12     1673.60     1707.87     66.95 o 
   5   7  12      382.45      329.17     40.05 o 
   0   8  12      897.79      817.13     70.60 o 
   2   8  12       72.40       90.40     35.16 o 
   4   8  12       17.91       43.71     34.30 o 
   6   8  12     1372.49     1381.03     66.19 o 
   8   8  12       71.52       90.96     58.79 o 
   1   9  12      451.01      444.58     45.13 o 
   3   9  12     1281.84     1238.48     57.28 o 
   5   9  12      596.71      648.36     47.56 o 
   7   9  12      108.92      167.76     40.28 o 
   0  10  12     2674.73     2443.26    109.68 o 
   2  10  12     1452.59     1352.60     58.55 o 
   4  10  12      567.70      591.56     47.78 o 
   6  10  12      973.06     1060.26     62.58 o 
   8  10  12      206.07      199.18     43.64 o 
  10  10  12      601.14      645.23    133.56 o 
   1  11  12       18.25       22.06     39.01 o 
   3  11  12     4861.74     4873.18    103.08 o 
   5  11  12      208.34      175.67     45.41 o 
   7  11  12     6628.02     6333.44    146.02 o 
   9  11  12      922.08      897.28     70.32 o 
   0  12  12      870.88      987.72     83.13 o 
   2  12  12      232.46      218.36     41.01 o 
   4  12  12        6.83       36.09     41.36 o 
   6  12  12        9.11       19.22     45.04 o 
   8  12  12       18.15      102.72     49.74 o 
  10  12  12     1940.02     2018.28     99.25 o 
  12  12  12      219.25      208.75     77.31 o 
   1  13  12      225.96      274.64     46.19 o 
   3  13  12      285.71      327.88     50.59 o 
   5  13  12       74.28      122.09     48.22 o 
   7  13  12       41.23       45.88     56.73 o 
   9  13  12        0.47      -50.00     56.25 o 
  11  13  12      513.33      602.30     67.76 o 
   0  14  12      486.55      411.54     72.11 o 
   2  14  12      606.95      590.30     51.05 o 
   4  14  12     1719.85     1709.05     83.63 o 
   6  14  12      920.16      910.87     71.73 o 
   8  14  12      204.59      273.70     63.67 o 
  10  14  12     1623.47     1848.44     99.26 o 
  12  14  12       16.44       83.24     57.11 o 
  14  14  12        4.10       37.98     87.75 o 
   1  15  12      721.94      782.33     66.71 o 
   3  15  12       24.09      -44.89     50.88 o 
   5  15  12      223.01      283.54     54.50 o 
   7  15  12       33.37       33.87     55.72 o 
   9  15  12       42.12       63.26     57.58 o 
  11  15  12      776.49      742.24     71.43 o 
  13  15  12      168.55      224.81     60.55 o 
   0  16  12      339.28      307.41     76.39 o 
   2  16  12      631.63      611.85     60.60 o 
   4  16  12      888.49      836.48     73.85 o 
   6  16  12      203.89      142.78     62.48 o 
   8  16  12       31.84       34.57     76.77 o 
  10  16  12        9.47       50.52     53.81 o 
  12  16  12      193.18      211.39     58.72 o 
  14  16  12      348.85      424.36     69.71 o 
   1  17  12      241.10      271.78     68.48 o 
   3  17  12     1318.68     1340.83     80.52 o 
   5  17  12      609.08      530.76     66.95 o 
   7  17  12      790.50      741.21     80.13 o 
   9  17  12       93.25      167.14     61.37 o 
  11  17  12       15.28      -16.56     58.13 o 
  13  17  12        0.24       32.01     67.19 o 
   0  18  12     2798.93     2992.39    187.04 o 
   2  18  12       49.88       79.20     57.50 o 
   4  18  12      230.36      202.24     59.58 o 
   6  18  12       62.77       47.69     60.23 o 
   8  18  12       44.54      189.99     70.01 o 
  10  18  12       15.48       -5.12     66.06 o 
  12  18  12      879.44      980.78     82.03 o 
   1  19  12       24.63      118.29     66.74 o 
   3  19  12      196.99      133.97     57.06 o 
   5  19  12      116.35      125.20     60.93 o 
   7  19  12       72.46      170.57     66.42 o 
   9  19  12      120.56       32.36     59.72 o 
   0  20  12       65.80      118.29     90.16 o 
   2  20  12     1013.64     1041.47     83.99 o 
   4  20  12      435.39      392.50     63.48 o 
   6  20  12       60.69       88.39     58.45 o 
   8  20  12      137.26      117.71     67.89 o 
   1  21  12       33.20      -98.08     65.39 o 
   3  21  12      195.09      111.66     61.74 o 
   5  21  12       71.68       68.02     61.17 o 
   1   2  13     6595.80     6346.86    120.23 o 
   2   3  13     2258.07     2290.57     72.09 o 
   1   4  13      578.54      493.10     40.73 o 
   3   4  13      127.56       40.88     37.63 o 
   2   5  13      144.79      140.68     38.11 o 
   4   5  13      959.05      964.10     56.94 o 
   1   6  13     1170.27     1117.91     53.55 o 
   3   6  13      564.24      390.44     42.71 o 
   5   6  13      232.09      255.04     43.15 o 
   2   7  13      260.31      183.41     37.90 o 
   4   7  13     2548.09     2388.83     81.60 o 
   6   7  13      120.49       48.55     40.46 o 
   1   8  13      197.90      198.77     38.93 o 
   3   8  13      129.09      123.30     41.16 o 
   5   8  13      913.10      864.91     56.25 o 
   7   8  13      353.45      277.01     44.54 o 
   2   9  13       80.94      150.76     39.90 o 
   4   9  13      888.22      751.07     53.75 o 
   6   9  13       60.51      137.35     42.56 o 
   8   9  13       83.91      150.06     44.51 o 
   1  10  13       38.05      105.64     43.23 o 
   3  10  13      506.70      540.22     50.31 o 
   5  10  13      283.93      258.68     46.43 o 
   7  10  13      113.13      125.06     42.21 o 
   9  10  13       15.25       55.02     54.16 o 
   2  11  13      408.37      403.51     48.80 o 
   4  11  13        9.33       94.67     44.30 o 
   6  11  13      143.06      139.90     54.79 o 
   8  11  13      101.10       95.10     56.74 o 
  10  11  13      193.38      287.26     59.54 o 
   1  12  13       55.68       77.26     39.71 o 
   3  12  13       20.83      -37.78     43.79 o 
   5  12  13      572.31      556.76     57.37 o 
   7  12  13     2334.77     2218.73    105.67 o 
   9  12  13      117.02      188.96     59.79 o 
  11  12  13        0.58       22.11     59.30 o 
   2  13  13     2056.32     1919.37     84.98 o 
   4  13  13      819.90      783.78     65.70 o 
   6  13  13      159.66      285.68     81.09 o 
   8  13  13      316.77      328.90     78.36 o 
  10  13  13      567.14      533.90     65.83 o 
  12  13  13        0.15      163.98     60.98 o 
   1  14  13       44.58       63.01     46.15 o 
   3  14  13      154.91      124.87     51.92 o 
   5  14  13      317.25      247.14     66.47 o 
   7  14  13       74.14      131.61     66.06 o 
   9  14  13       18.27      -88.67     61.10 o 
  11  14  13       11.99       47.16     65.86 o 
  13  14  13        0.04       66.07     64.92 o 
   2  15  13       20.83      -12.63     53.33 o 
   4  15  13      380.40      367.16     62.26 o 
   6  15  13      695.87      859.56     87.43 o 
   8  15  13      305.95      253.12     70.49 o 
  10  15  13      169.25      200.81     72.90 o 
  12  15  13      221.06      303.89     68.92 o 
   1  16  13      356.53      293.80     58.47 o 
   3  16  13      643.97      668.96     65.86 o 
   5  16  13      604.46      456.55     75.00 o 
   7  16  13      639.43      461.88     78.37 o 
   9  16  13      419.60      299.79     70.61 o 
  11  16  13       81.33      192.17     71.78 o 
   2  17  13        0.54       20.26     60.23 o 
   4  17  13       16.45      136.72     63.99 o 
   6  17  13       66.84       41.81     65.59 o 
   8  17  13      436.68      612.07     84.30 o 
  10  17  13       20.96       63.61     65.64 o 
   1  18  13     1170.96     1184.44     92.61 o 
   3  18  13       17.50      -68.83     62.43 o 
   5  18  13      242.47      362.88     70.94 o 
   7  18  13       22.51      151.20     72.65 o 
   9  18  13       58.53      -57.07     72.29 o 
   2  19  13      450.63      297.74     67.85 o 
   4  19  13      215.48      221.66     66.85 o 
   6  19  13        1.04      -32.06     68.51 o 
   1  20  13      179.43       65.37     64.59 o 
   3  20  13       92.55       -4.99     81.89 o 
   1   1  14       38.94       21.81     54.00 o 
   0   2  14       15.47       -3.68     52.88 o 
   1   3  14      356.30      291.53     40.89 o 
   3   3  14      648.10      689.22     74.79 o 
   0   4  14     2306.15     2160.00    108.88 o 
   2   4  14       26.79      -30.63     39.10 o 
   1   5  14      397.62      336.56     45.49 o 
   3   5  14      334.55      313.85     44.63 o 
   5   5  14     2592.43     2657.65    126.56 o 
   0   6  14      850.58      735.02     84.86 o 
   2   6  14       14.06       16.91     42.84 o 
   4   6  14      461.78      583.40     53.76 o 
   1   7  14       34.18       32.72     47.27 o 
   3   7  14       40.22       32.85     47.85 o 
   5   7  14      602.46      519.48     53.52 o 
   7   7  14        2.01       12.31     69.50 o 
   0   8  14     2423.62     2362.59    118.50 o 
   2   8  14      388.93      471.80     48.88 o 
   4   8  14      334.21      329.95     57.66 o 
   6   8  14       20.42      116.12     45.47 o 
   1   9  14      453.06      474.85     49.87 o 
   3   9  14     1725.42     1635.93     75.58 o 
   5   9  14        2.94       96.33     47.09 o 
   7   9  14     1418.22     1286.59     72.64 o 
   9   9  14       47.58      226.26     85.06 o 
   0  10  14     3974.74     3768.17    145.52 o 
   2  10  14       66.37      125.27     51.48 o 
   4  10  14      498.06      553.71     65.04 o 
   6  10  14      207.36      235.52     49.84 o 
   8  10  14      286.69      336.16     73.78 o 
   1  11  14      223.70      243.76     47.43 o 
   3  11  14       57.64       95.37     51.92 o 
   5  11  14      446.04      496.52     55.37 o 
   7  11  14       72.99      105.16     57.86 o 
   9  11  14      197.38       89.32     55.78 o 
  11  11  14       59.67      192.81     86.82 o 
   0  12  14      658.05      682.49     85.60 o 
   2  12  14     1787.24     1943.71     83.24 o 
   4  12  14      604.01      662.91     68.39 o 
   6  12  14       59.24       54.76     58.44 o 
   8  12  14        0.14      -36.03     61.73 o 
  10  12  14       76.11      130.64     67.10 o 
   1  13  14      482.08      422.63     50.91 o 
   3  13  14      323.94      228.11     54.92 o 
   5  13  14      328.98      332.41     63.96 o 
   7  13  14     1141.81     1170.60     90.79 o 
   9  13  14        3.15     -101.20     67.47 o 
  11  13  14      622.91      600.25     78.94 o 
   0  14  14      155.04       97.97     68.70 o 
   2  14  14        6.43       59.46     51.33 o 
   4  14  14       71.31      109.73     63.61 o 
   6  14  14      906.97     1033.38     93.98 o 
   8  14  14       50.91       65.55     69.01 o 
  10  14  14       37.50       63.53     74.83 o 
   1  15  14      115.27      150.49     52.23 o 
   3  15  14        0.14      -21.45     53.96 o 
   5  15  14       10.44       32.84     63.48 o 
   7  15  14      108.91      128.08     77.31 o 
   9  15  14      226.42      262.61     78.75 o 
   0  16  14       35.10       74.45     95.65 o 
   2  16  14      172.83      199.70     62.70 o 
   4  16  14      153.47      145.78     63.39 o 
   6  16  14      253.36      183.04     77.00 o 
   8  16  14       32.44      202.57     73.63 o 
   1  17  14       54.46       93.81     66.20 o 
   3  17  14      234.20      325.00     70.68 o 
   5  17  14      426.37      309.36     66.49 o 
   0  18  14      296.06      149.56     86.78 o 
   2  18  14      293.12      430.58     80.61 o 
   1   2  15       21.32       12.84     44.95 o 
   2   3  15      454.41      332.89     49.93 o 
   1   4  15       11.18      -23.61     48.04 o 
   3   4  15        1.84      -51.21     48.35 o 
   2   5  15      683.23      664.08     59.83 o 
   4   5  15       13.60       -1.18     44.80 o 
   1   6  15     1214.16     1203.94     74.44 o 
   3   6  15       26.44       53.23     46.74 o 
   5   6  15        2.69      -38.49     44.57 o 
   2   7  15       87.04      103.98     52.52 o 
   4   7  15        4.79      118.24     49.34 o 
   6   7  15      695.38      677.54     57.64 o 
   1   8  15      437.23      450.33     56.36 o 
   3   8  15      279.02      214.13     61.31 o 
   5   8  15      238.92      374.22     57.33 o 
   7   8  15      204.68       64.00     53.76 o 
   2   9  15      488.99      546.90     58.38 o 
   4   9  15      188.53       98.19     53.19 o 
   6   9  15      650.06      747.71     63.81 o 
   8   9  15      436.03      428.00     65.77 o 
   1  10  15       28.08      116.77     52.99 o 
   3  10  15        0.04       77.63     51.28 o 
   5  10  15        0.06       37.49     52.43 o 
   7  10  15        7.99       88.23     58.92 o 
   9  10  15       29.21       34.59     58.98 o 
   2  11  15      135.58      117.59     51.89 o 
   4  11  15        5.98      125.96     51.53 o 
   6  11  15        3.46       99.49     66.39 o 
   8  11  15       12.68       20.76     62.88 o 
  10  11  15      482.32      610.71     79.61 o 
   1  12  15      255.62      310.66     55.34 o 
   3  12  15       11.51      100.63     54.93 o 
   5  12  15      415.07      357.73     70.66 o 
   7  12  15      120.91      100.53     72.99 o 
   9  12  15       62.26      170.99     64.99 o 
   2  13  15        0.17       63.19     54.10 o 
   4  13  15        3.60       72.66     62.03 o 
   6  13  15        9.98      106.81     67.10 o 
   8  13  15       30.71       85.62     64.67 o 
   1  14  15      790.50      878.26     70.65 o 
   3  14  15        0.32      -25.55     58.94 o 
   5  14  15        1.62       18.13     72.11 o 
   7  14  15      366.41      521.21     81.72 o 
   2  15  15      160.37      109.74     56.40 o 
   4  15  15     1145.82     1279.82     96.35 o 
   0   0  16      466.30      369.77    241.43 o 
   0   2  16      137.50       20.02     73.42 o 
   2   2  16       78.15      207.87     75.70 o 
   1   3  16        4.76      -82.36     54.91 o 
   0   4  16        0.86      154.45     86.89 o 
   2   4  16     1497.38     1727.99     95.91 o 
   4   4  16        1.97       60.77     78.45 o 
   1   5  16        6.18       54.00     52.57 o 
   3   5  16        2.69        9.36     53.43 o 
   0   6  16      212.60      268.82     93.07 o 
   2   6  16        6.98       53.69     56.01 o 
   4   6  16       25.06       25.64     51.02 o 
   6   6  16        6.73        0.10     78.79 o 
   1   7  16       24.64       23.66     59.62 o 
   3   7  16        0.17      -39.56     52.57 o 
   5   7  16        7.44        6.17     58.46 o 
   0   8  16        0.53      156.97     88.90 o 
   2   8  16      139.38      287.27     58.50 o 
   4   8  16      114.86      163.70     53.73 o 
   6   8  16      430.10      424.26     63.51 o 
   8   8  16      820.52      800.88    123.44 o 
   1   9  16      154.46      143.48     52.93 o 
   3   9  16        0.08       64.79     53.92 o 
   5   9  16      130.16      172.13     57.95 o 
   7   9  16      130.82      216.28     63.11 o 
   0  10  16      418.95      399.94     87.48 o 
   2  10  16      113.05      154.45     54.80 o 
   4  10  16      281.93      338.79     62.12 o 
   6  10  16       70.01       59.74     82.17 o 
   8  10  16      160.89      123.95     74.09 o 
   1  11  16       21.37       61.95     59.18 o 
   3  11  16      423.16      494.23     60.89 o 
   5  11  16      275.34      345.02     68.36 o 
   0  12  16     1166.06     1586.71    122.82 o 
   2  12  16       30.95       95.64     61.64 o 
   4  12  16       71.40       79.61     58.35 o 
   1   2  17       88.94       10.89     59.28 o 
   2   3  17       72.28       38.19     64.03 o 
   1   4  17      179.92      151.56     63.04 o 
   3   4  17        6.36      -96.21     72.48 o 
   2   5  17      115.68      146.57     63.35 o 
   4   5  17       22.33      -17.02     63.19 o 
   1   6  17      214.63      266.66     63.01 o 
   3   6  17        8.33      -91.86     61.24 o 
   5   6  17       53.37       72.13     65.14 o 
   2   7  17       81.09       64.47     61.81 o 
   4   7  17      417.78      410.67     65.21 o 
   1   8  17      258.07      317.66     65.12 o 
   3   8  17       16.08      -62.02     62.66 o 
                                                 
